# Supplementary material for: Hybrid identification in Nothofagus subgenus using high resolution melting with ITS and trnL approach
Source: PeerJ. 2019 May 9;7:e6779. doi: 10.7717/peerj.6779 (PMC6511385; doi:10.7717/peerj.6779)
Supplement: Data S1 — Data melting curves for samples analyzed. [file peerj-07-6779-s001.csv]

	Unknown coastal area	Unknown coastal area	Unknown coastal area	Unknown andean area	Unknown andean area	Unknown andean area	N. nitida	N. nitida	N. nitida	N. dombeyi	N. dombeyi	N. dombeyi	N. antarctica	N. antarctica	N. antarctica	N. obliqua		Ciclo
51,5	0,0615035	0,0574843	0,0594939	0,0585979	0,0611716	0,05988475	0,0500214	0,0521314	0,0510764	0,0703025	0,0669722	0,06863735	0,0699251	0,061636	0,06578055	0,0483914		Cycle 1
51,6	0,0628018	0,0586794	0,0607406	0,0590897	0,0611475	0,0601186	0,0508534	0,0528552	0,0518543	0,070865	0,0674197	0,06914235	0,0705366	0,0612078	0,0658722	0,048516		Cycle 2
51,7	0,0629856	0,0597006	0,0613431	0,0593098	0,060581	0,0599454	0,0512678	0,0532359	0,05225185	0,0713688	0,0672652	0,069317	0,0706277	0,061441	0,06603435	0,0478936		Cycle 3
51,8	0,0628239	0,0603214	0,06157265	0,0596392	0,060474	0,0600566	0,0524931	0,0537898	0,05314145	0,0713751	0,0671493	0,0692622	0,0706132	0,0612165	0,06591485	0,0484544		Cycle 4
51,9	0,0630882	0,0616119	0,06235005	0,0600759	0,0608314	0,06045365	0,0537192	0,0547442	0,0542317	0,0722093	0,067163	0,06968615	0,0707518	0,0623036	0,0665277	0,048566		Cycle 5
52	0,0634214	0,0626464	0,0630339	0,0606983	0,0605684	0,06063335	0,0546331	0,0558679	0,0552505	0,072782	0,0673282	0,0700551	0,0707604	0,0625757	0,06666805	0,0488358		Cycle 6
52,1	0,0634589	0,0632963	0,0633776	0,060575	0,0609289	0,06075195	0,0552142	0,0569106	0,0560624	0,0726018	0,0664688	0,0695353	0,0711869	0,0623134	0,06675015	0,0491621		Cycle 7
52,2	0,0638462	0,0638967	0,06387145	0,06122	0,0605452	0,0608826	0,0559419	0,0575762	0,05675905	0,072676	0,0662895	0,06948275	0,071429	0,0623936	0,0669113	0,0501157		Cycle 8
52,3	0,0646108	0,0647953	0,06470305	0,0620391	0,0605826	0,06131085	0,0566433	0,0593186	0,05798095	0,0726985	0,066644	0,06967125	0,0723214	0,0628353	0,06757835	0,051818		Cycle 9
52,4	0,0643723	0,0657015	0,0650369	0,0625333	0,0608191	0,0616762	0,0581838	0,0612634	0,0597236	0,0728668	0,0664819	0,06967435	0,0729774	0,0633279	0,06815265	0,0529942		Cycle 10
52,5	0,0632953	0,0653731	0,0643342	0,0625598	0,0605561	0,06155795	0,0591084	0,062958	0,0610332	0,0730968	0,0659945	0,06954565	0,0732727	0,0630559	0,0681643	0,0539611		Cycle 11
52,6	0,0626847	0,0655655	0,0641251	0,0629021	0,0603759	0,061639	0,0605349	0,0645156	0,06252525	0,0726146	0,0657999	0,06920725	0,0739404	0,0638879	0,06891415	0,0551488		Cycle 12
52,7	0,0621693	0,06593	0,06404965	0,0632006	0,060294	0,0617473	0,0618179	0,0659645	0,0638912	0,0732225	0,0657069	0,0694647	0,0749723	0,0642282	0,06960025	0,0557097		Cycle 13
52,8	0,0624639	0,066867	0,06466545	0,0636132	0,0606389	0,06212605	0,0627031	0,0661902	0,06444665	0,0735018	0,0657993	0,06965055	0,0760241	0,0652074	0,07061575	0,0567535		Cycle 14
52,9	0,062522	0,067811	0,0651665	0,0639646	0,0606026	0,0622836	0,0631655	0,066956	0,06506075	0,073428	0,0662655	0,06984675	0,0767693	0,0660265	0,0713979	0,0578645		Cycle 15
53	0,0618407	0,0679672	0,06490395	0,0638632	0,0606024	0,0622328	0,0638174	0,0672048	0,0655111	0,0733467	0,0658219	0,0695843	0,076239	0,066515	0,071377	0,0587706		Cycle 16
53,1	0,0618173	0,0681963	0,0650068	0,0643314	0,0608718	0,0626016	0,0646208	0,0674023	0,06601155	0,0735897	0,0658271	0,0697084	0,0764811	0,0668978	0,07168945	0,0590564		Cycle 17
53,2	0,0620862	0,0685246	0,0653054	0,0648766	0,0606568	0,0627667	0,0652778	0,0676305	0,06645415	0,0743452	0,0658884	0,0701168	0,0769798	0,0676313	0,07230555	0,0599714		Cycle 18
53,3	0,0620184	0,0683351	0,06517675	0,0651111	0,0608012	0,06295615	0,0655659	0,0674131	0,0664895	0,0739466	0,0663916	0,0701691	0,0771898	0,0680225	0,07260615	0,0603379		Cycle 19
53,4	0,0619006	0,0681986	0,0650496	0,0648608	0,060803	0,0628319	0,0658788	0,0670817	0,06648025	0,0741994	0,0666362	0,0704178	0,0768229	0,0678597	0,0723413	0,0600825		Cycle 20
53,5	0,0618817	0,0682933	0,0650875	0,0648515	0,0608325	0,062842	0,065535	0,0662695	0,06590225	0,0736197	0,0661595	0,0698896	0,0763377	0,0677309	0,0720343	0,0597905		Cycle 21
53,6	0,0620768	0,0680572	0,065067	0,0648702	0,0607127	0,06279145	0,0651362	0,0653934	0,0652648	0,0736924	0,0660173	0,06985485	0,0761335	0,0676144	0,07187395	0,0589426		Cycle 22
53,7	0,0627996	0,0686665	0,06573305	0,0648573	0,061545	0,06320115	0,0655624	0,0653616	0,065462	0,073604	0,0666976	0,0701508	0,0762102	0,0680276	0,0721189	0,0589755		Cycle 23
53,8	0,0629772	0,0684296	0,0657034	0,0646778	0,0618326	0,0632552	0,0659706	0,0651261	0,06554835	0,0734272	0,0667024	0,0700648	0,0754796	0,0678547	0,07166715	0,0586341		Cycle 24
53,9	0,0636699	0,0683171	0,0659935	0,0645153	0,0617464	0,06313085	0,0664765	0,0653563	0,0659164	0,0741611	0,0677138	0,07093745	0,0753983	0,0680158	0,07170705	0,0578582		Cycle 25
54	0,0630992	0,0678667	0,06548295	0,0643777	0,0619804	0,06317905	0,0670174	0,0658746	0,066446	0,0736858	0,066861	0,0702734	0,074257	0,0680905	0,07117375	0,05731		Cycle 26
54,1	0,0635345	0,0677998	0,06566715	0,0644963	0,0622217	0,063359	0,0674849	0,0659614	0,06672315	0,0738438	0,067408	0,0706259	0,0739038	0,0686912	0,0712975	0,0571913		Cycle 27
54,2	0,0631609	0,0677903	0,0654756	0,0643413	0,0625088	0,06342505	0,0673022	0,0656541	0,06647815	0,0730836	0,0671923	0,07013795	0,0735582	0,068519	0,0710386	0,0564757		Cycle 28
54,3	0,0633366	0,0673686	0,0653526	0,0641898	0,0626263	0,06340805	0,0675832	0,0654998	0,0665415	0,0733394	0,0673439	0,07034165	0,0731599	0,0682838	0,07072185	0,0561007		Cycle 29
54,4	0,0626872	0,0665326	0,0646099	0,0636381	0,0622663	0,0629522	0,0675679	0,0656699	0,0666189	0,0732893	0,0675857	0,0704375	0,072766	0,0687735	0,07076975	0,0565799		Cycle 30
54,5	0,0625491	0,0662014	0,06437525	0,0629392	0,0618118	0,0623755	0,0674972	0,0656208	0,066559	0,0723774	0,0673648	0,0698711	0,0719621	0,068194	0,07007805	0,0569109		Cycle 31
54,6	0,0623517	0,0653052	0,06382845	0,0629181	0,0620382	0,06247815	0,0670655	0,065323	0,06619425	0,0715557	0,0666679	0,0691118	0,0712262	0,0676789	0,06945255	0,0568796		Cycle 32
54,7	0,062256	0,0648899	0,06357295	0,0630772	0,0622221	0,06264965	0,0670911	0,0653207	0,0662059	0,0706849	0,0660784	0,06838165	0,0705248	0,0662175	0,06837115	0,0568561		Cycle 33
54,8	0,062442	0,0649095	0,06367575	0,0629961	0,0617083	0,0623522	0,066908	0,0655275	0,06621775	0,0706934	0,0662504	0,0684719	0,0700806	0,0657131	0,06789685	0,0564039		Cycle 34
54,9	0,0619096	0,0652637	0,06358665	0,0628303	0,0611671	0,0619987	0,0663387	0,0654116	0,06587515	0,0698696	0,0657754	0,0678225	0,0702328	0,0651075	0,06767015	0,0570507		Cycle 35
55	0,0614445	0,0653125	0,0633785	0,0628593	0,0610881	0,0619737	0,0661153	0,0650622	0,06558875	0,0687179	0,0651912	0,06695455	0,0703164	0,0654292	0,0678728	0,0576055		Cycle 36
55,1	0,0614771	0,065486	0,06348155	0,0635649	0,0608066	0,06218575	0,0660643	0,0652999	0,0656821	0,068826	0,065659	0,0672425	0,0703564	0,0657048	0,0680306	0,0575171		Cycle 37
55,2	0,0604761	0,0653096	0,06289285	0,063151	0,0602831	0,06171705	0,0660929	0,0658753	0,0659841	0,068436	0,0649046	0,0666703	0,0699155	0,0655413	0,0677284	0,0573176		Cycle 38
55,3	0,0602577	0,0657031	0,0629804	0,0627125	0,0601301	0,0614213	0,0657048	0,0651246	0,0654147	0,068617	0,0641228	0,0663699	0,0697914	0,0656958	0,0677436	0,0574234		Cycle 39
55,4	0,0604127	0,0654651	0,0629389	0,0629032	0,0596594	0,0612813	0,0655451	0,0641883	0,0648667	0,0679381	0,0642128	0,06607545	0,0694246	0,0654603	0,06744245	0,0575525		Cycle 40
55,5	0,0605386	0,0652454	0,062892	0,0628509	0,0595814	0,06121615	0,0650816	0,0637781	0,06442985	0,0680038	0,0645992	0,0663015	0,070016	0,0655803	0,06779815	0,0576167		Cycle 41
55,6	0,0604079	0,0648588	0,06263335	0,062501	0,059419	0,06096	0,0653384	0,0637636	0,064551	0,0684087	0,0642956	0,06635215	0,0690481	0,0650122	0,06703015	0,0578119		Cycle 42
55,7	0,0600653	0,0642562	0,06216075	0,0623164	0,0588784	0,0605974	0,0651942	0,0634682	0,0643312	0,0680232	0,063852	0,0659376	0,0686384	0,0646235	0,06663095	0,0579276		Cycle 43
55,8	0,0597321	0,0642751	0,0620036	0,0625867	0,0581784	0,06038255	0,065196	0,0634559	0,06432595	0,067927	0,063621	0,065774	0,0687854	0,064074	0,0664297	0,0570234		Cycle 44
55,9	0,0600884	0,0644829	0,06228565	0,0626049	0,0584484	0,06052665	0,0653227	0,0629718	0,06414725	0,0682677	0,063335	0,06580135	0,068826	0,0640826	0,0664543	0,0563217		Cycle 45
56	0,060603	0,065031	0,062817	0,0620833	0,0584977	0,0602905	0,0650778	0,0630826	0,0640802	0,0683202	0,0640858	0,066203	0,0694432	0,0642112	0,0668272	0,0562159		Cycle 46
56,1	0,0601347	0,0643427	0,0622387	0,0611464	0,0579464	0,0595464	0,0648335	0,0626298	0,06373165	0,067847	0,0639452	0,0658961	0,0688442	0,0639438	0,066394	0,0563936		Cycle 47
56,2	0,0601727	0,0645875	0,0623801	0,061008	0,0579862	0,0594971	0,0646257	0,0625769	0,0636013	0,0676053	0,0643991	0,0660022	0,0686162	0,0640666	0,0663414	0,0561342		Cycle 48
56,3	0,0601709	0,065053	0,06261195	0,0611164	0,0580279	0,05957215	0,0642558	0,0626136	0,0634347	0,067859	0,064466	0,0661625	0,0685391	0,0641575	0,0663483	0,0560652		Cycle 49
56,4	0,0602114	0,0651486	0,06268	0,0606858	0,0579671	0,05932645	0,0649246	0,062981	0,0639528	0,0679473	0,0648491	0,0663982	0,0689184	0,0644822	0,0667003	0,056364		Cycle 50
56,5	0,0599341	0,0649195	0,0624268	0,0604965	0,0577931	0,0591448	0,0648283	0,0629292	0,06387875	0,0684162	0,0649131	0,06666465	0,0685245	0,0642074	0,06636595	0,0562518		Cycle 51
56,6	0,0594539	0,0645719	0,0620129	0,0598078	0,057287	0,0585474	0,0644988	0,0621049	0,06330185	0,0678073	0,0644102	0,06610875	0,0679256	0,0639802	0,0659529	0,0562912		Cycle 52
56,7	0,0591245	0,0643131	0,0617188	0,0596962	0,056968	0,0583321	0,0642182	0,0616341	0,06292615	0,0678884	0,0639284	0,0659084	0,067834	0,0636335	0,06573375	0,0558688		Cycle 53
56,8	0,0590323	0,0641087	0,0615705	0,0593876	0,0570521	0,05821985	0,0637864	0,061352	0,0625692	0,0675431	0,0636462	0,06559465	0,0676993	0,0637014	0,06570035	0,0556368		Cycle 54
56,9	0,0585812	0,0634544	0,0610178	0,0588156	0,0565878	0,0577017	0,0638815	0,0616653	0,0627734	0,0674513	0,0633422	0,06539675	0,0676866	0,0638409	0,06576375	0,0560483		Cycle 55
57	0,0590398	0,0630723	0,06105605	0,0584572	0,0566685	0,05756285	0,0639958	0,0611529	0,06257435	0,0672264	0,0631321	0,06517925	0,0678764	0,0631922	0,0655343	0,0558946		Cycle 56
57,1	0,0582029	0,0628497	0,0605263	0,0586977	0,0562845	0,0574911	0,0634352	0,0607613	0,06209825	0,0666037	0,0626556	0,06462965	0,06713	0,0627294	0,0649297	0,0557775		Cycle 57
57,2	0,0584985	0,0629018	0,06070015	0,0589198	0,0563234	0,0576216	0,0631795	0,0611122	0,06214585	0,0666269	0,0627162	0,06467155	0,0673823	0,0632816	0,06533195	0,0564137		Cycle 58
57,3	0,0578402	0,0632772	0,0605587	0,0595615	0,0563524	0,05795695	0,0628966	0,0610292	0,0619629	0,0655964	0,0620888	0,0638426	0,0672646	0,0631889	0,06522675	0,0566727		Cycle 59
57,4	0,0576064	0,0629929	0,06029965	0,0600017	0,0564064	0,05820405	0,0626143	0,0611687	0,0618915	0,0657971	0,0616095	0,0637033	0,0666118	0,062868	0,0647399	0,0562171		Cycle 60
57,5	0,0567535	0,0628165	0,059785	0,0601953	0,0562973	0,0582463	0,0625634	0,0612442	0,0619038	0,0655838	0,0614011	0,06349245	0,0665024	0,0631791	0,06484075	0,0561239		Cycle 61
57,6	0,0567405	0,0630361	0,0598883	0,0602056	0,0558776	0,0580416	0,0622698	0,0611874	0,0617286	0,0656636	0,0612086	0,0634361	0,0664042	0,0629824	0,0646933	0,0562176		Cycle 62
57,7	0,0570403	0,0630434	0,06004185	0,0602914	0,0559165	0,05810395	0,0621293	0,0612973	0,0617133	0,0654504	0,0611529	0,06330165	0,0669093	0,0634355	0,0651724	0,0565639		Cycle 63
57,8	0,0565431	0,0627034	0,05962325	0,0604084	0,0557552	0,0580818	0,0622341	0,0611029	0,0616685	0,0652979	0,0604989	0,0628984	0,0664231	0,0627807	0,0646019	0,0561809		Cycle 64
57,9	0,0566096	0,0622605	0,05943505	0,0604277	0,055459	0,05794335	0,0626639	0,0611147	0,0618893	0,06583	0,0610303	0,06343015	0,0657763	0,0624632	0,06411975	0,0557304		Cycle 65
58	0,0562342	0,0617878	0,059011	0,0598929	0,0552578	0,05757535	0,0625816	0,060894	0,0617378	0,0659107	0,0608955	0,0634031	0,0654832	0,0619004	0,0636918	0,0555178		Cycle 66
58,1	0,0563954	0,0615837	0,05898955	0,0591417	0,0549455	0,0570436	0,0622061	0,0596805	0,0609433	0,0651526	0,0606894	0,062921	0,0648876	0,0611547	0,06302115	0,0553642		Cycle 67
58,2	0,0564756	0,0613602	0,0589179	0,059021	0,0550632	0,0570421	0,0623246	0,058868	0,0605963	0,0649041	0,0608996	0,06290185	0,0646456	0,0606433	0,06264445	0,0552072		Cycle 68
58,3	0,0563781	0,0614576	0,05891785	0,0586471	0,0545191	0,0565831	0,0623327	0,0594114	0,06087205	0,0652033	0,0611045	0,0631539	0,0641476	0,060147	0,0621473	0,0545907		Cycle 69
58,4	0,0562505	0,0615227	0,0588866	0,0581119	0,054287	0,05619945	0,0621314	0,0594747	0,06080305	0,065483	0,0606266	0,0630548	0,0635819	0,0597192	0,06165055	0,0543087		Cycle 70
58,5	0,0563818	0,0616008	0,0589913	0,0580045	0,0543724	0,05618845	0,0622455	0,0590253	0,0606354	0,0647058	0,0608722	0,062789	0,0635747	0,0592879	0,0614313	0,0539524		Cycle 71
58,6	0,055635	0,0611014	0,0583682	0,057409	0,0542845	0,05584675	0,0614369	0,0580651	0,059751	0,0636765	0,0607959	0,0622362	0,0635668	0,0588678	0,0612173	0,0535633		Cycle 72
58,7	0,0555638	0,060983	0,0582734	0,0568089	0,0541487	0,0554788	0,0614034	0,0579756	0,0596895	0,063233	0,0604253	0,06182915	0,0630558	0,0587159	0,06088585	0,0538078		Cycle 73
58,8	0,0557103	0,0602473	0,0579788	0,056435	0,0542917	0,05536335	0,0616482	0,0581318	0,05989	0,0630114	0,0601025	0,06155695	0,062844	0,0585089	0,06067645	0,0542718		Cycle 74
58,9	0,0558446	0,0606553	0,05824995	0,0568511	0,053977	0,05541405	0,0612972	0,0578898	0,0595935	0,062699	0,0596771	0,06118805	0,0628496	0,058413	0,0606313	0,0542605		Cycle 75
59	0,0558502	0,0609977	0,05842395	0,0572083	0,0541919	0,0557001	0,0615435	0,0580155	0,0597795	0,0628382	0,0591763	0,06100725	0,0629064	0,0587547	0,06083055	0,053891		Cycle 76
59,1	0,0557177	0,0612338	0,05847575	0,057482	0,0544311	0,05595655	0,0616901	0,0583445	0,0600173	0,0630341	0,0593453	0,0611897	0,0631308	0,0588253	0,06097805	0,0537934		Cycle 77
59,2	0,0555498	0,0608721	0,05821095	0,0571525	0,0539928	0,05557265	0,0618827	0,0581749	0,0600288	0,0623566	0,0588412	0,0605989	0,0628611	0,0584896	0,06067535	0,0537126		Cycle 78
59,3	0,0558218	0,0611946	0,0585082	0,0571342	0,0537913	0,05546275	0,0618915	0,0583667	0,0601291	0,0625236	0,0586442	0,0605839	0,0633063	0,0589845	0,0611454	0,0541402		Cycle 79
59,4	0,0562205	0,0620243	0,0591224	0,0575932	0,0542246	0,0559089	0,0620571	0,0585386	0,06029785	0,062532	0,0585662	0,0605491	0,0636242	0,0596519	0,06163805	0,0541107		Cycle 80
59,5	0,0564376	0,0621928	0,0593152	0,058137	0,0545714	0,0563542	0,0625448	0,0593194	0,0609321	0,0627296	0,0589663	0,06084795	0,0643286	0,0602187	0,06227365	0,0548271		Cycle 81
59,6	0,0564391	0,0615834	0,05901125	0,0580158	0,0539846	0,0560002	0,0619794	0,0598372	0,0609083	0,0629981	0,0589959	0,060997	0,0644705	0,0600188	0,06224465	0,054941		Cycle 82
59,7	0,056356	0,061815	0,0590855	0,0581116	0,0538771	0,05599435	0,0618995	0,059798	0,06084875	0,062685	0,0586931	0,06068905	0,0638786	0,0602888	0,0620837	0,0554018		Cycle 83
59,8	0,05607	0,0619829	0,05902645	0,0584345	0,0537904	0,05611245	0,0614978	0,0598944	0,0606961	0,0626523	0,0584178	0,06053505	0,0634736	0,0604942	0,0619839	0,0558551		Cycle 84
59,9	0,0560193	0,0620401	0,0590297	0,0588597	0,0539993	0,0564295	0,0606508	0,060069	0,0603599	0,0627925	0,0586939	0,0607432	0,0635532	0,0605508	0,062052	0,0556857		Cycle 85
60	0,0554486	0,0613394	0,058394	0,0580873	0,0529098	0,05549855	0,0599515	0,059572	0,05976175	0,0626563	0,0586624	0,06065935	0,0633775	0,0605069	0,0619422	0,0555282		Cycle 86
60,1	0,0556981	0,0612815	0,0584898	0,0580556	0,0529982	0,0555269	0,0601152	0,0591988	0,059657	0,0626772	0,0588793	0,06077825	0,0635592	0,060518	0,0620386	0,0556056		Cycle 87
60,2	0,0549521	0,0606829	0,0578175	0,057465	0,0527311	0,05509805	0,0596778	0,0586925	0,05918515	0,0623227	0,058497	0,06040985	0,0630064	0,059717	0,0613617	0,0547004		Cycle 88
60,3	0,0555424	0,0608006	0,0581715	0,0570104	0,0524206	0,0547155	0,0596701	0,0585724	0,05912125	0,0623299	0,0586096	0,06046975	0,0633285	0,0596484	0,06148845	0,0544512		Cycle 89
60,4	0,0556114	0,0606996	0,0581555	0,0570136	0,0524336	0,0547236	0,0595187	0,0579737	0,0587462	0,0623466	0,0589524	0,0606495	0,0632291	0,0595249	0,061377	0,0545468		Cycle 90
60,5	0,0556182	0,0598453	0,05773175	0,056498	0,0522668	0,0543824	0,0593818	0,0576427	0,05851225	0,0623853	0,0589974	0,06069135	0,0628626	0,0591901	0,06102635	0,054412		Cycle 91
60,6	0,0553094	0,0595352	0,0574223	0,0563209	0,0523117	0,0543163	0,0592179	0,0572354	0,05822665	0,06212	0,0590488	0,0605844	0,0622834	0,0589693	0,06062635	0,0540158		Cycle 92
60,7	0,0552556	0,0593111	0,05728335	0,0558864	0,0521058	0,0539961	0,0590643	0,0567388	0,05790155	0,0620657	0,0591311	0,0605984	0,061844	0,0583541	0,06009905	0,0537167		Cycle 93
60,8	0,0556331	0,0596196	0,05762635	0,0558894	0,0520411	0,05396525	0,0586566	0,0565997	0,05762815	0,0619646	0,0591501	0,06055735	0,0616967	0,0581782	0,05993745	0,053833		Cycle 94
60,9	0,055393	0,0595591	0,05747605	0,055738	0,0519931	0,05386555	0,0587225	0,056371	0,05754675	0,0618787	0,0590017	0,0604402	0,0615995	0,0581198	0,05985965	0,0533761		Cycle 95
61	0,0551369	0,0592379	0,0571874	0,0558503	0,0519077	0,053879	0,0589008	0,0564278	0,0576643	0,0615998	0,0585683	0,06008405	0,0609708	0,0578388	0,0594048	0,0527577		Cycle 96
61,1	0,0548375	0,0589471	0,0568923	0,0561403	0,0522238	0,05418205	0,0592375	0,0564113	0,0578244	0,0612222	0,058114	0,0596681	0,0611081	0,0576678	0,05938795	0,0525183		Cycle 97
61,2	0,0548195	0,058748	0,05678375	0,0559329	0,0520023	0,0539676	0,0589173	0,0559586	0,05743795	0,0605808	0,0577701	0,05917545	0,0610546	0,0572423	0,05914845	0,0523502		Cycle 98
61,3	0,0548689	0,0588467	0,0568578	0,0565081	0,0526379	0,054573	0,0595813	0,0558035	0,0576924	0,060211	0,0575495	0,05888025	0,0609167	0,0570923	0,0590045	0,0525556		Cycle 99
61,4	0,0546498	0,0589317	0,05679075	0,0567614	0,0526883	0,05472485	0,0593982	0,0559954	0,0576968	0,0599351	0,0570677	0,0585014	0,0608988	0,0570594	0,0589791	0,0524081		Cycle 100
61,5	0,0544257	0,0592944	0,05686005	0,0573976	0,0528827	0,05514015	0,0598957	0,0564296	0,05816265	0,0603913	0,056924	0,05865765	0,0608599	0,0572768	0,05906835	0,0526666		Cycle 101
61,6	0,0548186	0,0591003	0,05695945	0,0577315	0,0528744	0,05530295	0,0600961	0,0568381	0,0584671	0,0605645	0,057218	0,05889125	0,0613735	0,0575087	0,0594411	0,0524907		Cycle 102
61,7	0,0547825	0,0593041	0,0570433	0,0578439	0,0531544	0,05549915	0,0601617	0,0565799	0,0583708	0,0607089	0,0572262	0,05896755	0,0613735	0,0576372	0,05950535	0,0523973		Cycle 103
61,8	0,0544404	0,0594461	0,05694325	0,0576357	0,0530888	0,05536225	0,0603205	0,0565661	0,0584433	0,0607387	0,0572191	0,0589789	0,0612751	0,0576396	0,05945735	0,0523925		Cycle 104
61,9	0,0542438	0,0590741	0,05665895	0,0573644	0,0530005	0,05518245	0,060409	0,0568022	0,0586056	0,0606357	0,0572857	0,0589607	0,0614889	0,0575523	0,0595206	0,0526005		Cycle 105
62	0,0540982	0,0588887	0,05649345	0,056989	0,0527947	0,05489185	0,0601171	0,0566906	0,05840385	0,0608146	0,0573273	0,05907095	0,0611053	0,057202	0,05915365	0,0528743		Cycle 106
62,1	0,0543487	0,059106	0,05672735	0,0569358	0,0527217	0,05482875	0,0597789	0,0566642	0,05822155	0,0607074	0,0571784	0,0589429	0,0612916	0,0573223	0,05930695	0,0528597		Cycle 107
62,2	0,0538518	0,0586537	0,05625275	0,0567041	0,0524973	0,0546007	0,0594473	0,0566282	0,05803775	0,0607193	0,0569525	0,0588359	0,0605335	0,0569611	0,0587473	0,0528585		Cycle 108
62,3	0,0531981	0,0582615	0,0557298	0,0564957	0,0521521	0,0543239	0,0593012	0,0565321	0,05791665	0,0603713	0,0569172	0,05864425	0,0603531	0,0568112	0,05858215	0,0526043		Cycle 109
62,4	0,0525687	0,0579335	0,0552511	0,0561157	0,0515242	0,05381995	0,0586865	0,0560083	0,0573474	0,0600984	0,0564784	0,0582884	0,0598627	0,0562173	0,05804	0,0529679		Cycle 110
62,5	0,0526079	0,0584311	0,0555195	0,0558157	0,0516632	0,05373945	0,0588188	0,0558878	0,0573533	0,0597593	0,0563031	0,0580312	0,0594454	0,0563895	0,05791745	0,0521441		Cycle 111
62,6	0,0524259	0,0585601	0,055493	0,0557159	0,0519006	0,05380825	0,0587028	0,0556904	0,0571966	0,0594192	0,0562263	0,05782275	0,0592422	0,0566507	0,05794645	0,0523057		Cycle 112
62,7	0,0526576	0,0580952	0,0553764	0,0553269	0,0516403	0,0534836	0,058111	0,055515	0,056813	0,0597204	0,0562723	0,05799635	0,0594689	0,0558466	0,05765775	0,052252		Cycle 113
62,8	0,0528016	0,0579614	0,0553815	0,0550528	0,0515443	0,05329855	0,0583962	0,0553313	0,05686375	0,0596901	0,0563224	0,05800625	0,0591808	0,0553794	0,0572801	0,0518622		Cycle 114
62,9	0,0526935	0,0578974	0,05529545	0,0548807	0,0516133	0,053247	0,0587266	0,054851	0,0567888	0,059271	0,0557413	0,05750615	0,0583564	0,0554242	0,0568903	0,0518366		Cycle 115
63	0,0527439	0,0578632	0,05530355	0,0545917	0,0516469	0,0531193	0,058233	0,0549181	0,05657555	0,0591291	0,0554708	0,05729995	0,0585597	0,0553015	0,0569306	0,0517888		Cycle 116
63,1	0,0524804	0,0574234	0,0549519	0,054476	0,0510261	0,05275105	0,0582473	0,0542889	0,0562681	0,0585208	0,0549297	0,05672525	0,057827	0,0552349	0,05653095	0,0513473		Cycle 117
63,2	0,0523288	0,0573365	0,05483265	0,0546357	0,0508569	0,0527463	0,0578218	0,0537393	0,05578055	0,0583054	0,0549507	0,05662805	0,0580203	0,055428	0,05672415	0,0516117		Cycle 118
63,3	0,0519555	0,0569663	0,0544609	0,0546673	0,0507556	0,05271145	0,0577256	0,0539407	0,05583315	0,0583966	0,0548895	0,05664305	0,0580172	0,0559218	0,0569695	0,0513559		Cycle 119
63,4	0,0523477	0,057134	0,05474085	0,054932	0,0503529	0,05264245	0,0573992	0,0542244	0,0558118	0,0581348	0,0549261	0,05653045	0,0580276	0,0562743	0,05715095	0,0512167		Cycle 120
63,5	0,0525074	0,056918	0,0547127	0,0550005	0,0502524	0,05262645	0,0568705	0,0538947	0,0553826	0,0581657	0,0549045	0,0565351	0,0579845	0,0561844	0,05708445	0,0509656		Cycle 121
63,6	0,0527284	0,0569132	0,0548208	0,0550334	0,0503733	0,05270335	0,057232	0,0541958	0,0557139	0,0583981	0,0549684	0,05668325	0,0585287	0,0563502	0,05743945	0,0510053		Cycle 122
63,7	0,052959	0,0570565	0,05500775	0,0553571	0,0507832	0,05307015	0,0570442	0,054715	0,0558796	0,0583073	0,0549039	0,0566056	0,0588582	0,0567059	0,05778205	0,0512413		Cycle 123
63,8	0,052855	0,0571469	0,05500095	0,0554629	0,0506257	0,0530443	0,0566462	0,0546752	0,0556607	0,0580855	0,0547026	0,05639405	0,0588527	0,0566051	0,0577289	0,0512122		Cycle 124
63,9	0,0528486	0,0574279	0,05513825	0,0553679	0,0500001	0,052684	0,0563941	0,0546247	0,0555094	0,0576369	0,0545837	0,0561103	0,0587243	0,0564512	0,05758775	0,0513655		Cycle 125
64	0,0529674	0,0574315	0,05519945	0,0550877	0,0499545	0,0525211	0,0558612	0,0543823	0,05512175	0,0573252	0,0545153	0,05592025	0,0590602	0,0563132	0,0576867	0,0513335		Cycle 126
64,1	0,0529103	0,057277	0,05509365	0,0551367	0,050381	0,05275885	0,0559781	0,0546337	0,0553059	0,0570663	0,0543317	0,055699	0,0585222	0,0562853	0,05740375	0,0510646		Cycle 127
64,2	0,0526716	0,0573423	0,05500695	0,0545576	0,0501049	0,05233125	0,0557923	0,0544618	0,05512705	0,0571778	0,0541499	0,05566385	0,0581026	0,0563123	0,05720745	0,0508421		Cycle 128
64,3	0,0525967	0,0569665	0,0547816	0,0540501	0,0497504	0,05190025	0,0560182	0,0546096	0,0553139	0,0572523	0,0541688	0,05571055	0,0582046	0,0562693	0,05723695	0,0507047		Cycle 129
64,4	0,0528143	0,0571114	0,05496285	0,0537641	0,0501319	0,051948	0,056646	0,0549042	0,0557751	0,057626	0,0545081	0,05606705	0,0578276	0,0559463	0,05688695	0,0508659		Cycle 130
64,5	0,0525605	0,0570595	0,05481	0,053374	0,0499379	0,05165595	0,0565806	0,0547071	0,05564385	0,0573133	0,05427	0,05579165	0,0577598	0,0554392	0,0565995	0,0510891		Cycle 131
64,6	0,0520481	0,0565773	0,0543127	0,0533104	0,0500017	0,05165605	0,0566968	0,0545847	0,05564075	0,0569857	0,0543215	0,0556536	0,0574729	0,0549505	0,0562117	0,0513941		Cycle 132
64,7	0,0518224	0,0558987	0,05386055	0,0533283	0,0499514	0,05163985	0,0567944	0,054568	0,0556812	0,056838	0,0543894	0,0556137	0,05775	0,0546602	0,0562051	0,0514351		Cycle 133
64,8	0,0515259	0,0555145	0,0535202	0,0528089	0,0495232	0,05116605	0,0570303	0,0545003	0,0557653	0,0569793	0,0545621	0,0557707	0,0575679	0,0545105	0,0560392	0,0512216		Cycle 134
64,9	0,0511991	0,0556631	0,0534311	0,0530544	0,0496209	0,05133765	0,0573358	0,0543277	0,05583175	0,0572581	0,054456	0,05585705	0,0569454	0,0543042	0,0556248	0,0511397		Cycle 135
65	0,0508263	0,0559288	0,05337755	0,0534741	0,049914	0,05169405	0,0574841	0,0540963	0,0557902	0,057093	0,0546199	0,05585645	0,0571775	0,054318	0,05574775	0,0508958		Cycle 136
65,1	0,0505438	0,0558867	0,05321525	0,0535696	0,0497937	0,05168165	0,0574362	0,0542454	0,0558408	0,0574418	0,0548991	0,05617045	0,0569656	0,0539962	0,0554809	0,0507481		Cycle 137
65,2	0,0506586	0,0553982	0,0530284	0,0535213	0,0497149	0,0516181	0,0574324	0,0540496	0,055741	0,0576554	0,0552736	0,0564645	0,057338	0,053966	0,055652	0,0504746		Cycle 138
65,3	0,0506395	0,0552741	0,0529568	0,0535885	0,0496623	0,0516254	0,0577528	0,0541959	0,05597435	0,0574985	0,055043	0,05627075	0,0568324	0,0537716	0,055302	0,0506618		Cycle 139
65,4	0,050547	0,0551676	0,0528573	0,0536614	0,0495718	0,0516166	0,0574363	0,0539863	0,0557113	0,0576136	0,0548001	0,05620685	0,0572924	0,0538824	0,0555874	0,0504184		Cycle 140
65,5	0,0498799	0,0549979	0,0524389	0,0532987	0,0490598	0,05117925	0,0571516	0,0532924	0,055222	0,0577846	0,0545357	0,05616015	0,0571312	0,0535341	0,05533265	0,0506013		Cycle 141
65,6	0,0501438	0,0553139	0,05272885	0,0533623	0,048763	0,05106265	0,0570555	0,0533468	0,05520115	0,0580035	0,0543964	0,05619995	0,0571051	0,0535388	0,05532195	0,0503144		Cycle 142
65,7	0,0498633	0,0553416	0,05260245	0,053082	0,0485379	0,05080995	0,0568739	0,0532125	0,0550432	0,0573396	0,0540576	0,0556986	0,0569029	0,054085	0,05549395	0,0502292		Cycle 143
65,8	0,0499087	0,0557538	0,05283125	0,0535186	0,0483523	0,05093545	0,0560966	0,0531581	0,05462735	0,0573594	0,0536201	0,05548975	0,0569439	0,0542213	0,0555826	0,0504746		Cycle 144
65,9	0,0501968	0,0559531	0,05307495	0,0535533	0,0482093	0,0508813	0,0555111	0,0530483	0,0542797	0,0573572	0,0538571	0,05560715	0,0569151	0,0543016	0,05560835	0,0504973		Cycle 145
66	0,0502202	0,0563367	0,05327845	0,0535114	0,0484695	0,05099045	0,055216	0,0531238	0,0541699	0,0575488	0,0540365	0,05579265	0,0567215	0,0545677	0,0556446	0,0504402		Cycle 146
66,1	0,0498107	0,0562022	0,05300645	0,0528833	0,0485897	0,0507365	0,0545012	0,0527839	0,05364255	0,056987	0,0538183	0,05540265	0,056575	0,0542893	0,05543215	0,050451		Cycle 147
66,2	0,0497979	0,0564913	0,0531446	0,0528866	0,0485568	0,0507217	0,0548693	0,053163	0,05401615	0,0570462	0,0535314	0,0552888	0,0567546	0,0541981	0,05547635	0,0498121		Cycle 148
66,3	0,0497676	0,056573	0,0531703	0,0524892	0,0483697	0,05042945	0,0547551	0,0528293	0,0537922	0,0568784	0,0531929	0,05503565	0,0566309	0,0535275	0,0550792	0,0496735		Cycle 149
66,4	0,0496413	0,0563569	0,0529991	0,0522922	0,0483206	0,0503064	0,0547988	0,0526206	0,0537097	0,0561539	0,0529756	0,05456475	0,0564461	0,0532954	0,05487075	0,0497778		Cycle 150
66,5	0,0499548	0,0564243	0,05318955	0,0525614	0,0484298	0,0504956	0,0548972	0,0530007	0,05394895	0,0561957	0,0531691	0,0546824	0,056581	0,0537223	0,05515165	0,0497585		Cycle 151
66,6	0,0497458	0,0559329	0,05283935	0,052283	0,0483562	0,0503196	0,0546506	0,0527199	0,05368525	0,0558642	0,0530093	0,05443675	0,0561686	0,0533476	0,0547581	0,0495512		Cycle 152
66,7	0,0501275	0,0558228	0,05297515	0,0522842	0,04862	0,0504521	0,0552458	0,0527515	0,05399865	0,0557572	0,0532769	0,05451705	0,0563239	0,0532976	0,05481075	0,0495235		Cycle 153
66,8	0,0507211	0,055644	0,05318255	0,0524569	0,04933	0,05089345	0,0553747	0,0530161	0,0541954	0,0559257	0,0535961	0,0547609	0,0568038	0,0535757	0,05518975	0,0496917		Cycle 154
66,9	0,0507537	0,0552229	0,0529883	0,0527589	0,0493134	0,05103615	0,0556124	0,0529381	0,05427525	0,0562761	0,0537533	0,0550147	0,0568138	0,0537959	0,05530485	0,0498947		Cycle 155
67	0,0506295	0,055038	0,05283375	0,0525488	0,0490924	0,0508206	0,0559116	0,0531901	0,05455085	0,0561016	0,0535443	0,05482295	0,0568259	0,0539992	0,05541255	0,0497591		Cycle 156
67,1	0,0507805	0,0547445	0,0527625	0,0524639	0,0489274	0,05069565	0,0556716	0,0529966	0,0543341	0,0560633	0,0535321	0,0547977	0,0570048	0,0536864	0,0553456	0,0493872		Cycle 157
67,2	0,0506269	0,054485	0,05255595	0,0524817	0,0490988	0,05079025	0,0558274	0,0529683	0,05439785	0,0553769	0,0533429	0,0543599	0,0567246	0,0532778	0,0550012	0,0490713		Cycle 158
67,3	0,0499121	0,0540275	0,0519698	0,0521662	0,0486729	0,05041955	0,0552089	0,0523998	0,05380435	0,0553112	0,0531688	0,05424	0,0565577	0,0530053	0,0547815	0,0489384		Cycle 159
67,4	0,0497247	0,0535127	0,0516187	0,0520921	0,0480329	0,0500625	0,0550807	0,0522555	0,0536681	0,055382	0,0528936	0,0541378	0,0563489	0,0529027	0,0546258	0,0485854		Cycle 160
67,5	0,0495795	0,0535036	0,05154155	0,0520767	0,0478324	0,04995455	0,0545023	0,0518344	0,05316835	0,0553169	0,0526482	0,05398255	0,0557265	0,0526649	0,0541957	0,0479767		Cycle 161
67,6	0,0493263	0,0538346	0,05158045	0,0521206	0,0478211	0,04997085	0,05436	0,0515438	0,0529519	0,0550643	0,0521032	0,05358375	0,0554401	0,0524292	0,05393465	0,0476857		Cycle 162
67,7	0,0491746	0,0538326	0,0515036	0,0521494	0,0476702	0,0499098	0,0538392	0,0514661	0,05265265	0,0547579	0,0519133	0,0533356	0,0546983	0,0521106	0,05340445	0,0475413		Cycle 163
67,8	0,0492771	0,0540473	0,0516622	0,0526961	0,0480644	0,05038025	0,0539863	0,0513167	0,0526515	0,0546194	0,0514976	0,0530585	0,0547191	0,0520925	0,0534058	0,0475982		Cycle 164
67,9	0,0493136	0,054131	0,0517223	0,0521192	0,0476248	0,049872	0,0538604	0,0510682	0,0524643	0,0548249	0,051583	0,05320395	0,0546043	0,0526015	0,0536029	0,0475915		Cycle 165
68	0,0493595	0,0543471	0,0518533	0,0519953	0,0473451	0,0496702	0,0538899	0,0509862	0,05243805	0,0549766	0,0517505	0,05336355	0,0543754	0,0527194	0,0535474	0,0478301		Cycle 166
68,1	0,048966	0,054372	0,051669	0,0519153	0,0472553	0,0495853	0,0540695	0,0508576	0,05246355	0,0547179	0,0514322	0,05307505	0,0541905	0,0526164	0,05340345	0,0478009		Cycle 167
68,2	0,0489395	0,0549079	0,0519237	0,0522191	0,0472743	0,0497467	0,0534724	0,0509572	0,0522148	0,0544511	0,0514039	0,0529275	0,0542021	0,0524892	0,05334565	0,0478585		Cycle 168
68,3	0,0487452	0,0543414	0,0515433	0,0519613	0,0471601	0,0495607	0,0532652	0,0507675	0,05201635	0,0546076	0,0514501	0,05302885	0,0541058	0,0524978	0,0533018	0,0476267		Cycle 169
68,4	0,0485424	0,0540137	0,05127805	0,0515915	0,0471487	0,0493701	0,0536033	0,0508501	0,0522267	0,0542951	0,0515847	0,0529399	0,0540865	0,0525294	0,05330795	0,0480315		Cycle 170
68,5	0,0486721	0,0541948	0,05143345	0,0516931	0,0474041	0,0495486	0,0532421	0,0505453	0,0518937	0,0540105	0,0514596	0,05273505	0,0542073	0,0519984	0,05310285	0,0477343		Cycle 171
68,6	0,0484819	0,0541454	0,05131365	0,0513104	0,0473623	0,04933635	0,0532637	0,0504854	0,05187455	0,0541632	0,0518144	0,0529888	0,0544175	0,051837	0,05312725	0,0478675		Cycle 172
68,7	0,0485838	0,0539406	0,0512622	0,0510149	0,0473887	0,0492018	0,053197	0,0505774	0,0518872	0,0542655	0,0517824	0,05302395	0,0545441	0,0511742	0,05285915	0,0476895		Cycle 173
68,8	0,0484131	0,0535267	0,0509699	0,0508735	0,0472924	0,04908295	0,0533725	0,0504865	0,0519295	0,0541375	0,0517802	0,05295885	0,054542	0,0509584	0,0527502	0,0474692		Cycle 174
68,9	0,0488318	0,0538365	0,05133415	0,0510368	0,047212	0,0491244	0,0532942	0,0509861	0,05214015	0,0546435	0,0521303	0,0533869	0,0548976	0,0509783	0,05293795	0,0478049		Cycle 175
69	0,0486622	0,053472	0,0510671	0,0505715	0,0468204	0,04869595	0,0529125	0,0505489	0,0517307	0,0540692	0,0520519	0,05306055	0,0545092	0,050817	0,0526631	0,0478847		Cycle 176
69,1	0,0486435	0,053453	0,05104825	0,050411	0,0464884	0,0484497	0,0529376	0,0506483	0,05179295	0,0542915	0,0519767	0,0531341	0,0542499	0,0508909	0,0525704	0,0480991		Cycle 177
69,2	0,0481955	0,0529917	0,0505936	0,0502993	0,0467416	0,04852045	0,0529029	0,0502258	0,05156435	0,0535723	0,0518331	0,0527027	0,0539641	0,0509953	0,0524797	0,0486879		Cycle 178
69,3	0,0478111	0,0528533	0,0503322	0,0502138	0,0467014	0,0484576	0,0531822	0,0505811	0,05188165	0,0536055	0,0518113	0,0527084	0,0540469	0,051254	0,05265045	0,0483992		Cycle 179
69,4	0,0477327	0,0526899	0,0502113	0,0499676	0,0465807	0,04827415	0,05346	0,0509078	0,0521839	0,0538407	0,0515556	0,05269815	0,0538337	0,0511686	0,05250115	0,0482179		Cycle 180
69,5	0,0475455	0,0526368	0,05009115	0,0499458	0,0464677	0,04820675	0,0532493	0,0508408	0,05204505	0,0533191	0,0510944	0,05220675	0,0533233	0,0511605	0,0522419	0,0483819		Cycle 181
69,6	0,0475912	0,0525659	0,05007855	0,0497599	0,0464427	0,0481013	0,0533776	0,0508868	0,0521322	0,0530139	0,0511519	0,0520829	0,0536478	0,0512681	0,05245795	0,0482507		Cycle 182
69,7	0,0475749	0,0527934	0,05018415	0,0499289	0,0465275	0,0482282	0,0534184	0,051239	0,0523287	0,0531839	0,0514659	0,0523249	0,0534174	0,0515367	0,05247705	0,0481828		Cycle 183
69,8	0,0475967	0,0531341	0,0503654	0,049959	0,0464134	0,0481862	0,0537099	0,0515135	0,0526117	0,0532995	0,0516121	0,0524558	0,0534217	0,0514309	0,0524263	0,0481447		Cycle 184
69,9	0,0476273	0,0534421	0,0505347	0,0499487	0,0466045	0,0482766	0,0534182	0,0512473	0,05233275	0,0532616	0,0514429	0,05235225	0,0534836	0,0517145	0,05259905	0,0479862		Cycle 185
70	0,0474797	0,0531081	0,0502939	0,0500776	0,046549	0,0483133	0,053468	0,0508787	0,05217335	0,0535147	0,0516132	0,05256395	0,0533694	0,0518114	0,0525904	0,0482561		Cycle 186
70,1	0,0469421	0,0528118	0,04987695	0,0499299	0,0462566	0,04809325	0,0533118	0,0509881	0,05214995	0,0534377	0,0508518	0,05214475	0,0528646	0,0515467	0,05220565	0,048015		Cycle 187
70,2	0,047162	0,0532286	0,0501953	0,0503712	0,0466353	0,04850325	0,0533795	0,0506958	0,05203765	0,0535701	0,0505922	0,05208115	0,0528238	0,0517056	0,0522647	0,0476482		Cycle 188
70,3	0,047449	0,0530694	0,0502592	0,0503615	0,0465562	0,04845885	0,053284	0,0505635	0,05192375	0,0534695	0,0501268	0,05179815	0,0524613	0,0515036	0,05198245	0,047174		Cycle 189
70,4	0,0475513	0,0528025	0,0501769	0,0506159	0,0467417	0,0486788	0,0534437	0,0505212	0,05198245	0,0535286	0,0503702	0,0519494	0,0526637	0,0516678	0,05216575	0,0473061		Cycle 190
70,5	0,0478394	0,0528537	0,05034655	0,0508596	0,046782	0,0488208	0,0538327	0,0505014	0,05216705	0,0536119	0,0503425	0,0519772	0,0531656	0,0518549	0,05251025	0,0478605		Cycle 191
70,6	0,0480564	0,0525366	0,0502965	0,0509753	0,0465676	0,04877145	0,0530892	0,0502663	0,05167775	0,0536936	0,0502486	0,0519711	0,0529578	0,0518164	0,0523871	0,0479825		Cycle 192
70,7	0,048191	0,0525942	0,0503926	0,0511072	0,046677	0,0488921	0,0529267	0,0501664	0,05154655	0,053683	0,0502051	0,05194405	0,0533055	0,0516509	0,0524782	0,0479944		Cycle 193
70,8	0,0483348	0,0523866	0,0503607	0,050907	0,046577	0,048742	0,0525734	0,0500224	0,0512979	0,053701	0,0504332	0,0520671	0,0535229	0,0513682	0,05244555	0,0480092		Cycle 194
70,9	0,0482661	0,0521299	0,050198	0,0507795	0,0466929	0,0487362	0,0523646	0,049863	0,0511138	0,0533168	0,0501646	0,0517407	0,0535157	0,0506754	0,05209555	0,0477091		Cycle 195
71	0,0481911	0,0523294	0,05026025	0,0506671	0,046749	0,04870805	0,0520757	0,049952	0,05101385	0,0533329	0,0498865	0,0516097	0,0531938	0,0507882	0,051991	0,0476747		Cycle 196
71,1	0,0485519	0,0523381	0,050445	0,0509069	0,0466497	0,0487783	0,0518667	0,0498572	0,05086195	0,0533163	0,0502897	0,051803	0,0534088	0,050656	0,0520324	0,0475601		Cycle 197
71,2	0,0483103	0,0522966	0,05030345	0,0507366	0,0463339	0,04853525	0,0519346	0,0497297	0,05083215	0,0529819	0,0501079	0,0515449	0,0535072	0,0505601	0,05203365	0,0477279		Cycle 198
71,3	0,0480183	0,0521545	0,0500864	0,050518	0,0461648	0,0483414	0,0517917	0,0497759	0,0507838	0,0525971	0,0502653	0,0514312	0,0535553	0,0505087	0,052032	0,0482611		Cycle 199
71,4	0,0474828	0,0516063	0,04954455	0,0504163	0,0461184	0,04826735	0,0518278	0,049762	0,0507949	0,0525982	0,0498979	0,05124805	0,0531291	0,0503003	0,0517147	0,0479874		Cycle 200
71,5	0,0469465	0,0512697	0,0491081	0,0496439	0,0456961	0,04767	0,0519645	0,0499654	0,05096495	0,0526802	0,0499333	0,05130675	0,0531066	0,0504474	0,051777	0,0481459		Cycle 201
71,6	0,0465319	0,051226	0,04887895	0,0494826	0,045296	0,0473893	0,0517772	0,0498979	0,05083755	0,0525932	0,0501687	0,05138095	0,0531384	0,0504745	0,05180645	0,0478554		Cycle 202
71,7	0,0465307	0,0510329	0,0487818	0,0491654	0,0449694	0,0470674	0,0521189	0,0498041	0,0509615	0,0525094	0,0501325	0,05132095	0,0527989	0,0501802	0,05148955	0,0480934		Cycle 203
71,8	0,0465627	0,0511357	0,0488492	0,0488058	0,0450379	0,04692185	0,052241	0,049893	0,051067	0,0524622	0,050127	0,0512946	0,0529804	0,0500968	0,0515386	0,0480083		Cycle 204
71,9	0,0463184	0,0509996	0,048659	0,0486967	0,0449326	0,04681465	0,0521671	0,049672	0,05091955	0,0523846	0,0498421	0,05111335	0,052649	0,0499795	0,05131425	0,0477249		Cycle 205
72	0,0464146	0,0511398	0,0487772	0,0484541	0,0448594	0,04665675	0,0518555	0,0495347	0,0506951	0,0523209	0,0496858	0,05100335	0,0525749	0,0502223	0,0513986	0,0478888		Cycle 206
72,1	0,0463185	0,0513062	0,04881235	0,0483838	0,0449879	0,04668585	0,0515722	0,0492826	0,0504274	0,0520858	0,0499542	0,05102	0,0523477	0,0503096	0,05132865	0,0478748		Cycle 207
72,2	0,0466938	0,0513922	0,049043	0,0485064	0,0450278	0,0467671	0,0514701	0,0492363	0,0503532	0,0522394	0,0499628	0,0511011	0,0519635	0,0501439	0,0510537	0,0477217		Cycle 208
72,3	0,0467251	0,0514331	0,0490791	0,0484112	0,0451902	0,0468007	0,0511139	0,0487724	0,04994315	0,0520276	0,0497723	0,05089995	0,0515204	0,0499884	0,0507544	0,0478013		Cycle 209
72,4	0,0461799	0,0512117	0,0486958	0,0482496	0,0449223	0,04658595	0,0510094	0,0485262	0,0497678	0,0519455	0,0499054	0,05092545	0,0512296	0,0499187	0,05057415	0,0475288		Cycle 210
72,5	0,0461845	0,0514019	0,0487932	0,0482882	0,0448863	0,04658725	0,0510784	0,0484795	0,04977895	0,0520667	0,0495823	0,0508245	0,0509947	0,0499278	0,05046125	0,0470734		Cycle 211
72,6	0,0461242	0,0513158	0,04872	0,0485685	0,0450011	0,0467848	0,0506517	0,0482937	0,0494727	0,0521347	0,0493393	0,050737	0,0506574	0,0498866	0,050272	0,0468249		Cycle 212
72,7	0,0460173	0,0506479	0,0483326	0,0482507	0,044543	0,04639685	0,0501803	0,0474682	0,04882425	0,0514177	0,0486582	0,05003795	0,0504063	0,0492704	0,04983835	0,0461957		Cycle 213
72,8	0,0458257	0,0504049	0,0481153	0,0486092	0,0444303	0,04651975	0,0500705	0,0473429	0,0487067	0,0513072	0,0484955	0,04990135	0,0500249	0,0493898	0,04970735	0,0460463		Cycle 214
72,9	0,0458547	0,050052	0,04795335	0,0484514	0,0439493	0,04620035	0,0498989	0,0471041	0,0485015	0,0509272	0,0482022	0,0495647	0,0497384	0,0486564	0,0491974	0,04554		Cycle 215
73	0,0457137	0,0497777	0,0477457	0,0484851	0,0438861	0,0461856	0,0497842	0,0469059	0,04834505	0,0504644	0,0477787	0,04912155	0,0494098	0,0484401	0,04892495	0,0450649		Cycle 216
73,1	0,0455669	0,0496102	0,04758855	0,0480278	0,0437481	0,04588795	0,0496333	0,0467434	0,04818835	0,0501988	0,04803	0,0491144	0,0495688	0,0484155	0,04899215	0,0450713		Cycle 217
73,2	0,0452181	0,0494589	0,0473385	0,0475313	0,0431827	0,045357	0,0492904	0,046913	0,0481017	0,0501444	0,0478717	0,04900805	0,0489852	0,0479724	0,0484788	0,0446904		Cycle 218
73,3	0,0446159	0,0493405	0,0469782	0,0471796	0,0429151	0,04504735	0,0489249	0,0465345	0,0477297	0,0491903	0,0473843	0,0482873	0,0486707	0,0475801	0,0481254	0,0441675		Cycle 219
73,4	0,0443347	0,0489403	0,0466375	0,0468494	0,0428717	0,04486055	0,0488451	0,0464095	0,0476273	0,0490348	0,0472048	0,0481198	0,048923	0,0474136	0,0481683	0,0440422		Cycle 220
73,5	0,043808	0,0483224	0,0460652	0,0463666	0,0426159	0,04449125	0,048406	0,0464985	0,04745225	0,0487923	0,0471282	0,04796025	0,0488338	0,0469526	0,0478932	0,0439831		Cycle 221
73,6	0,0434705	0,0479854	0,04572795	0,0461343	0,042202	0,04416815	0,0486111	0,0461899	0,0474005	0,048436	0,0469124	0,0476742	0,0491811	0,0466513	0,0479162	0,0437805		Cycle 222
73,7	0,0429524	0,0473441	0,04514825	0,0458191	0,0421338	0,04397645	0,0482566	0,0459998	0,0471282	0,0479212	0,0463485	0,04713485	0,0488353	0,0460526	0,04744395	0,0435636		Cycle 223
73,8	0,0426499	0,0474133	0,0450316	0,0456842	0,0421049	0,04389455	0,0484815	0,0461522	0,04731685	0,0478259	0,0461872	0,04700655	0,0486693	0,0456936	0,04718145	0,0436092		Cycle 224
73,9	0,0426372	0,0473891	0,04501315	0,0457534	0,042085	0,0439192	0,0486309	0,0462831	0,047457	0,0482823	0,0461042	0,04719325	0,0488723	0,0454764	0,04717435	0,0438151		Cycle 225
74	0,0426085	0,0476117	0,0451101	0,0454817	0,0420526	0,04376715	0,0486532	0,0464811	0,04756715	0,0485741	0,0461627	0,0473684	0,0493147	0,0456426	0,04747865	0,043714		Cycle 226
74,1	0,0427169	0,0484979	0,0456074	0,0456158	0,042363	0,0439894	0,0485722	0,0468395	0,04770585	0,048802	0,0459292	0,0473656	0,0491762	0,0461422	0,0476592	0,043732		Cycle 227
74,2	0,0429297	0,048584	0,04575685	0,0456503	0,0423947	0,0440225	0,04855	0,0470744	0,0478122	0,0490535	0,0459016	0,04747755	0,0489493	0,0461158	0,04753255	0,043838		Cycle 228
74,3	0,0430784	0,0488979	0,04598815	0,0457355	0,0423868	0,04406115	0,0483894	0,0470987	0,04774405	0,0492076	0,0458508	0,0475292	0,0491708	0,0465465	0,04785865	0,0439323		Cycle 229
74,4	0,0436277	0,0491995	0,0464136	0,0457282	0,0424647	0,04409645	0,0483672	0,0471164	0,0477418	0,0491089	0,0461581	0,0476335	0,0495263	0,0471117	0,048319	0,0448231		Cycle 230
74,5	0,0437769	0,0492256	0,04650125	0,0458947	0,0428687	0,0443817	0,0485272	0,0469514	0,0477393	0,0490225	0,0460766	0,04754955	0,0497236	0,0472394	0,0484815	0,0447758		Cycle 231
74,6	0,0438322	0,0490839	0,04645805	0,0459227	0,0431394	0,04453105	0,0486666	0,0469518	0,0478092	0,0487979	0,0461631	0,0474805	0,0494928	0,0473656	0,0484292	0,0452798		Cycle 232
74,7	0,0433183	0,0488843	0,0461013	0,0459052	0,0428238	0,0443645	0,0484825	0,04691	0,04769625	0,0486396	0,0462321	0,04743585	0,0494054	0,0475675	0,04848645	0,0450618		Cycle 233
74,8	0,0434668	0,0487696	0,0461182	0,0459693	0,0429044	0,04443685	0,048754	0,046751	0,0477525	0,0486323	0,0461196	0,04737595	0,0489768	0,0472944	0,0481356	0,0450258		Cycle 234
74,9	0,0436784	0,04863	0,0461542	0,0461218	0,0432502	0,044686	0,049149	0,0467856	0,0479673	0,0489781	0,0466012	0,04778965	0,0492024	0,0475847	0,04839355	0,0452015		Cycle 235
75	0,0440765	0,0489389	0,0465077	0,0463925	0,0432197	0,0448061	0,0491947	0,046786	0,04799035	0,0490654	0,0468888	0,0479771	0,049041	0,0475507	0,04829585	0,0449844		Cycle 236
75,1	0,0439558	0,0487362	0,046346	0,0463803	0,043082	0,04473115	0,0490097	0,0466788	0,04784425	0,0490434	0,0468855	0,04796445	0,0492027	0,0477258	0,04846425	0,0450516		Cycle 237
75,2	0,0441575	0,048694	0,04642575	0,0467001	0,0431057	0,0449029	0,048959	0,0464627	0,04771085	0,049063	0,0472849	0,04817395	0,0496279	0,0482202	0,04892405	0,0452605		Cycle 238
75,3	0,0444475	0,0486265	0,046537	0,0470542	0,0430113	0,04503275	0,0489426	0,0464222	0,0476824	0,0490072	0,0472841	0,04814565	0,0495123	0,0483636	0,04893795	0,0454953		Cycle 239
75,4	0,044763	0,0486298	0,0466964	0,0471266	0,0431476	0,0451371	0,0487721	0,0463379	0,047555	0,0490376	0,047181	0,0481093	0,0492204	0,0479869	0,04860365	0,0457169		Cycle 240
75,5	0,0443437	0,0480762	0,04620995	0,0467886	0,0428985	0,04484355	0,0487023	0,0462127	0,0474575	0,0492123	0,0473628	0,04828755	0,048928	0,0477597	0,04834385	0,0461834		Cycle 241
75,6	0,0442545	0,0482939	0,0462742	0,0463985	0,0425807	0,0444896	0,0491131	0,0463108	0,04771195	0,049447	0,0472854	0,0483662	0,0489329	0,0480839	0,0485084	0,0463002		Cycle 242
75,7	0,0446148	0,0484196	0,0465172	0,0465278	0,0430405	0,04478415	0,0491536	0,0464725	0,04781305	0,049723	0,0476943	0,04870865	0,0489729	0,0480982	0,04853555	0,0463322		Cycle 243
75,8	0,044745	0,0482851	0,04651505	0,0463321	0,0429247	0,0446284	0,0492844	0,0462521	0,04776825	0,0495699	0,0476038	0,04858685	0,0491823	0,0477613	0,0484718	0,0463284		Cycle 244
75,9	0,0448093	0,0487598	0,04678455	0,0469504	0,0432423	0,04509635	0,0496319	0,0466778	0,04815485	0,0501562	0,0479934	0,0490748	0,0496931	0,048354	0,04902355	0,0467584		Cycle 245
76	0,0448233	0,0487039	0,0467636	0,0468364	0,0430925	0,04496445	0,0499804	0,0465291	0,04825475	0,0500071	0,0479614	0,04898425	0,0498868	0,0479271	0,04890695	0,0464148		Cycle 246
76,1	0,0450465	0,048684	0,04686525	0,0471759	0,0433791	0,0452775	0,0500183	0,0466932	0,04835575	0,0501766	0,0479132	0,0490449	0,0500075	0,0477179	0,0488627	0,0465626		Cycle 247
76,2	0,0449982	0,0486755	0,04683685	0,0471965	0,0435504	0,04537345	0,0501204	0,0471028	0,0486116	0,0503455	0,0479743	0,0491599	0,0503725	0,0475204	0,04894645	0,0467715		Cycle 248
76,3	0,0449982	0,0491141	0,04705615	0,0472648	0,0433882	0,0453265	0,0501535	0,0473844	0,04876895	0,0504681	0,048166	0,04931705	0,0505262	0,0471599	0,04884305	0,0467014		Cycle 249
76,4	0,0452226	0,0494587	0,04734065	0,0472735	0,0431863	0,0452299	0,0498555	0,0474303	0,0486429	0,0501292	0,0479302	0,0490297	0,0502777	0,0470691	0,0486734	0,0462726		Cycle 250
76,5	0,0456019	0,0499894	0,04779565	0,0473768	0,043642	0,0455094	0,0503482	0,0478678	0,049108	0,0504623	0,0479079	0,0491851	0,0508774	0,0476391	0,04925825	0,0464799		Cycle 251
76,6	0,045629	0,0499266	0,0477778	0,0474157	0,0438399	0,0456278	0,0501242	0,0483072	0,0492157	0,0508229	0,0481187	0,0494708	0,051009	0,0477508	0,0493799	0,0467657		Cycle 252
76,7	0,0457328	0,049976	0,0478544	0,0475098	0,0438488	0,0456793	0,0497895	0,0481924	0,04899095	0,0509817	0,0481651	0,0495734	0,0512131	0,0480832	0,04964815	0,0467493		Cycle 253
76,8	0,0454047	0,0496166	0,04751065	0,0471922	0,0435216	0,0453569	0,0493674	0,0475178	0,0484426	0,0503132	0,0480012	0,0491572	0,0510481	0,0476559	0,049352	0,0465254		Cycle 254
76,9	0,0453031	0,0492761	0,0472896	0,0466936	0,0434479	0,04507075	0,0492244	0,0474376	0,048331	0,0498154	0,0478688	0,0488421	0,050631	0,0474219	0,04902645	0,0464719		Cycle 255
77	0,0451353	0,0490758	0,04710555	0,0466068	0,0432717	0,04493925	0,0494078	0,0473331	0,04837045	0,050044	0,04782	0,048932	0,0503694	0,0470476	0,0487085	0,0460773		Cycle 256
77,1	0,0449607	0,0490121	0,0469864	0,0467284	0,0431395	0,04493395	0,0492136	0,0471706	0,0481921	0,0500119	0,0478205	0,0489162	0,050473	0,0469061	0,04868955	0,0458544		Cycle 257
77,2	0,0446348	0,0489465	0,04679065	0,0468016	0,0432875	0,04504455	0,0487417	0,0465825	0,0476621	0,0499537	0,0477344	0,04884405	0,0502614	0,0469655	0,04861345	0,0457031		Cycle 258
77,3	0,0445748	0,0487896	0,0466822	0,0466398	0,0432303	0,04493505	0,0487071	0,0464506	0,04757885	0,0500473	0,0477439	0,0488956	0,0498533	0,0468166	0,04833495	0,0458449		Cycle 259
77,4	0,043833	0,0481091	0,04597105	0,0461164	0,0428791	0,04449775	0,0483377	0,0459821	0,0471599	0,0495278	0,0471961	0,04836195	0,0490194	0,0464218	0,0477206	0,0455608		Cycle 260
77,5	0,0437878	0,0482617	0,04602475	0,0460535	0,0429311	0,0444923	0,0482111	0,0458054	0,04700825	0,049252	0,0469446	0,0480983	0,0484493	0,0463914	0,04742035	0,0458747		Cycle 261
77,6	0,0438739	0,0486803	0,0462771	0,0463861	0,0430838	0,04473495	0,047947	0,0455393	0,04674315	0,0491553	0,0465284	0,04784185	0,0484757	0,0467212	0,04759845	0,045711		Cycle 262
77,7	0,044255	0,0484819	0,04636845	0,046369	0,0428238	0,0445964	0,0479518	0,0455619	0,04675685	0,0489523	0,0466397	0,047796	0,0483584	0,0468551	0,04760675	0,0463713		Cycle 263
77,8	0,0437792	0,0478372	0,0458082	0,0461437	0,0425571	0,0443504	0,0476015	0,0452141	0,0464078	0,0481215	0,0459114	0,04701645	0,0477771	0,0466132	0,04719515	0,0461984		Cycle 264
77,9	0,0435961	0,0479726	0,04578435	0,0461106	0,0422616	0,0441861	0,0476311	0,0448766	0,04625385	0,0478891	0,0455511	0,0467201	0,0471997	0,0463076	0,04675365	0,0459855		Cycle 265
78	0,0435918	0,0476044	0,0455981	0,0459214	0,0423114	0,0441164	0,0476997	0,0445813	0,0461405	0,0477516	0,0453813	0,04656645	0,0471784	0,0463337	0,04675605	0,0459917		Cycle 266
78,1	0,0436081	0,0477512	0,04567965	0,0456361	0,0422894	0,04396275	0,0479053	0,0443949	0,0461501	0,0473122	0,045017	0,0461646	0,0467153	0,045975	0,04634515	0,0459364		Cycle 267
78,2	0,0432428	0,0478513	0,04554705	0,0454899	0,0421528	0,04382135	0,0481788	0,0445848	0,0463818	0,0471181	0,0447642	0,04594115	0,0468196	0,0459744	0,046397	0,0460024		Cycle 268
78,3	0,0431307	0,0476638	0,04539725	0,0455013	0,0418485	0,0436749	0,0481255	0,0445707	0,0463481	0,0470261	0,0445175	0,0457718	0,0469826	0,0461897	0,04658615	0,0456675		Cycle 269
78,4	0,0429529	0,047739	0,04534595	0,0454447	0,0413692	0,04340695	0,0480503	0,0445222	0,04628625	0,0469339	0,0445643	0,0457491	0,0466472	0,0460909	0,04636905	0,045573		Cycle 270
78,5	0,0430509	0,0476469	0,0453489	0,0457014	0,0412031	0,04345225	0,0479683	0,0448812	0,04642475	0,0469285	0,0446418	0,04578515	0,0466253	0,0459639	0,0462946	0,0454724		Cycle 271
78,6	0,0429041	0,0475117	0,0452079	0,0457495	0,0411983	0,0434739	0,0477308	0,045195	0,0464629	0,0471238	0,0448582	0,045991	0,0467385	0,045808	0,04627325	0,045554		Cycle 272
78,7	0,0428507	0,0473	0,04507535	0,0455787	0,0409613	0,04327	0,047806	0,0453751	0,04659055	0,0470749	0,0449733	0,0460241	0,0467915	0,0458488	0,04632015	0,045854		Cycle 273
78,8	0,0429655	0,0470272	0,04499635	0,0452966	0,040897	0,0430968	0,0473607	0,0453227	0,0463417	0,0470651	0,0450558	0,04606045	0,0468356	0,0455337	0,04618465	0,0456031		Cycle 274
78,9	0,0428271	0,0468104	0,04481875	0,0451118	0,0408407	0,04297625	0,0468493	0,0449794	0,04591435	0,0470482	0,0446961	0,04587215	0,0467155	0,0452027	0,0459591	0,0455087		Cycle 275
79	0,0426269	0,0469813	0,0448041	0,0452004	0,0409629	0,04308165	0,0466864	0,0453366	0,0460115	0,0474255	0,0447323	0,0460789	0,0468344	0,0454491	0,04614175	0,045714		Cycle 276
79,1	0,0426132	0,0466032	0,0446082	0,0450132	0,0409484	0,0429808	0,0469953	0,0453755	0,0461854	0,0472071	0,0449067	0,0460569	0,0468516	0,0453992	0,0461254	0,045669		Cycle 277
79,2	0,0425847	0,0464468	0,04451575	0,0444693	0,0407877	0,0426285	0,0466791	0,0452978	0,04598845	0,0474313	0,0448143	0,0461228	0,0468604	0,045423	0,0461417	0,0452646		Cycle 278
79,3	0,0425418	0,0462452	0,0443935	0,0441062	0,0412203	0,04266325	0,0467519	0,0452521	0,046002	0,0478404	0,044897	0,0463687	0,046814	0,0454622	0,0461381	0,0452934		Cycle 279
79,4	0,0422591	0,0462113	0,0442352	0,0439778	0,041168	0,0425729	0,0467353	0,0453334	0,04603435	0,0480026	0,0451011	0,04655185	0,0471553	0,0452814	0,04621835	0,0451165		Cycle 280
79,5	0,0421345	0,0466072	0,04437085	0,0439351	0,0411384	0,04253675	0,0468105	0,045329	0,04606975	0,0479124	0,0452237	0,04656805	0,0472773	0,0452364	0,04625685	0,0449815		Cycle 281
79,6	0,0422428	0,0468232	0,044533	0,0437184	0,0413314	0,0425249	0,0472577	0,045581	0,04641935	0,0480044	0,0452526	0,0466285	0,0477363	0,0454248	0,04658055	0,0451171		Cycle 282
79,7	0,0423861	0,0468463	0,0446162	0,0436544	0,0415306	0,0425925	0,0476254	0,045439	0,0465322	0,0482914	0,045341	0,0468162	0,0479091	0,0455826	0,04674585	0,0452009		Cycle 283
79,8	0,0426822	0,0473771	0,04502965	0,0437789	0,0421867	0,0429828	0,0475665	0,0452803	0,0464234	0,0487007	0,0456596	0,04718015	0,0483661	0,045788	0,04707705	0,0455465		Cycle 284
79,9	0,0422706	0,0474014	0,044836	0,0436674	0,0420938	0,0428806	0,0475828	0,0445631	0,04607295	0,0480906	0,0455929	0,04684175	0,0482813	0,0456526	0,04696695	0,0457965		Cycle 285
80	0,0425727	0,0474581	0,0450154	0,0439629	0,042345	0,04315395	0,047579	0,0445754	0,0460772	0,0476109	0,0458273	0,0467191	0,0481585	0,045655	0,04690675	0,0462387		Cycle 286
80,1	0,04294	0,0476596	0,0452998	0,0442111	0,0425263	0,0433687	0,0478648	0,044715	0,0462899	0,0477848	0,0460918	0,0469383	0,0482963	0,0458402	0,04706825	0,0464366		Cycle 287
80,2	0,0433274	0,0479759	0,04565165	0,0447812	0,0423898	0,0435855	0,0478548	0,044746	0,0463004	0,0477825	0,0458425	0,0468125	0,0483362	0,0458408	0,0470885	0,0465118		Cycle 288
80,3	0,0435002	0,0482937	0,04589695	0,0454051	0,0426166	0,04401085	0,047808	0,0445948	0,0462014	0,0473803	0,0457485	0,0465644	0,048166	0,0458654	0,0470157	0,0466333		Cycle 289
80,4	0,0440049	0,048764	0,04638445	0,0459125	0,0427709	0,0443417	0,0480288	0,0450194	0,0465241	0,0479335	0,0460183	0,0469759	0,0483802	0,0463156	0,0473479	0,0469706		Cycle 290
80,5	0,0441366	0,0488234	0,04648	0,0461628	0,0426614	0,0444121	0,0479517	0,0449953	0,0464735	0,0481282	0,0462381	0,04718315	0,0484597	0,0464907	0,0474752	0,0469553		Cycle 291
80,6	0,0440602	0,0488316	0,0464459	0,0463683	0,0427209	0,0445446	0,0482588	0,0451599	0,04670935	0,048176	0,0465313	0,04735365	0,0483767	0,0464774	0,04742705	0,0468304		Cycle 292
80,7	0,0442902	0,0495124	0,0469013	0,0471456	0,0431915	0,04516855	0,0483804	0,0452371	0,04680875	0,0481225	0,0465672	0,04734485	0,0486947	0,0470603	0,0478775	0,0470827		Cycle 293
80,8	0,0449318	0,0497541	0,04734295	0,047431	0,0433091	0,04537005	0,0488502	0,0459173	0,04738375	0,0489221	0,0469926	0,04795735	0,0492961	0,0474437	0,0483699	0,0474827		Cycle 294
80,9	0,045176	0,0497282	0,0474521	0,0478658	0,0437513	0,04580855	0,0489546	0,0464554	0,047705	0,0491854	0,046967	0,0480762	0,0492936	0,0478305	0,04856205	0,0478314		Cycle 295
81	0,0451873	0,0501514	0,04766935	0,0483581	0,0439317	0,0461449	0,0491751	0,0467973	0,0479862	0,0495379	0,0474111	0,0484745	0,0494792	0,0481941	0,04883665	0,0482931		Cycle 296
81,1	0,0456449	0,0504089	0,0480269	0,0487316	0,0439748	0,0463532	0,0494353	0,0472076	0,04832145	0,0498667	0,047774	0,04882035	0,049815	0,0483408	0,0490779	0,0482639		Cycle 297
81,2	0,0462662	0,0508862	0,0485762	0,0493287	0,0447767	0,0470527	0,0498463	0,0478542	0,04885025	0,0505665	0,0483303	0,0494484	0,0503356	0,0488277	0,04958165	0,0489419		Cycle 298
81,3	0,0474076	0,052264	0,0498358	0,0501943	0,0456259	0,0479101	0,0506527	0,048828	0,04974035	0,0514332	0,0492573	0,05034525	0,0516822	0,0497828	0,0507325	0,0498415		Cycle 299
81,4	0,0484488	0,0530361	0,05074245	0,0512292	0,0466419	0,04893555	0,0513386	0,0497491	0,05054385	0,0520619	0,0497579	0,0509099	0,0529373	0,0511206	0,05202895	0,0505425		Cycle 300
81,5	0,0496234	0,054297	0,0519602	0,052028	0,0476207	0,04982435	0,0523154	0,0506749	0,05149515	0,0530342	0,0508546	0,0519444	0,0540322	0,0521923	0,05311225	0,0512577		Cycle 301
81,6	0,05094	0,0560628	0,0535014	0,0534807	0,0486428	0,05106175	0,0536546	0,0520435	0,05284905	0,0545995	0,0521127	0,0533561	0,0554847	0,0538875	0,0546861	0,0520197		Cycle 302
81,7	0,0528729	0,0582257	0,0555493	0,0550678	0,0503119	0,05268985	0,0551232	0,0538969	0,05451005	0,0568744	0,0541671	0,05552075	0,0577617	0,0562091	0,0569854	0,0528242		Cycle 303
81,8	0,0552146	0,0604832	0,0578489	0,0571088	0,0522538	0,0546813	0,0571227	0,0557195	0,0564211	0,0589678	0,0561416	0,0575547	0,0599783	0,0583406	0,05915945	0,0534038		Cycle 304
81,9	0,0580337	0,0633767	0,0607052	0,059743	0,0547421	0,05724255	0,05959	0,0577442	0,0586671	0,0617163	0,0588448	0,06028055	0,0628064	0,0610242	0,0619153	0,0539754		Cycle 305
82	0,0609116	0,0663294	0,0636205	0,0629315	0,057561	0,06024625	0,0618022	0,0599384	0,0608703	0,0644693	0,0611512	0,06281025	0,0654428	0,0636403	0,06454155	0,0547672		Cycle 306
82,1	0,0638333	0,069831	0,06683215	0,0665684	0,0605634	0,0635659	0,0646962	0,0625626	0,0636294	0,0675973	0,0639968	0,06579705	0,0684827	0,0666694	0,06757605	0,0558678		Cycle 307
82,2	0,0668872	0,0730194	0,0699533	0,0699849	0,0636528	0,06681885	0,0679056	0,0650996	0,0665026	0,0703655	0,0669596	0,06866255	0,0712936	0,069432	0,0703628	0,0577223		Cycle 308
82,3	0,069601	0,0758303	0,07271565	0,0730139	0,0662317	0,0696228	0,0704365	0,0671493	0,0687929	0,0726664	0,0692227	0,07094455	0,0735598	0,071524	0,0725419	0,0588738		Cycle 309
82,4	0,0721997	0,078549	0,07537435	0,075907	0,0689097	0,07240835	0,0730182	0,0691702	0,0710942	0,0751358	0,0716808	0,0734083	0,0754458	0,0737226	0,0745842	0,0607778		Cycle 310
82,5	0,0744976	0,0809877	0,07774265	0,0785683	0,0711711	0,0748697	0,0749875	0,071081	0,07303425	0,0770952	0,073545	0,0753201	0,0771264	0,0753434	0,0762349	0,0628126		Cycle 311
82,6	0,0761379	0,0832199	0,0796789	0,0808556	0,0730458	0,0769507	0,0766513	0,0726244	0,07463785	0,0786611	0,0748065	0,0767338	0,0783236	0,0765313	0,07742745	0,0650926		Cycle 312
82,7	0,0771473	0,0844362	0,08079175	0,082378	0,0741354	0,0782567	0,0777461	0,0737713	0,0757587	0,0796285	0,0754957	0,0775621	0,0788591	0,0769521	0,0779056	0,0674991		Cycle 313
82,8	0,0780734	0,0852627	0,08166805	0,0833802	0,0749306	0,0791554	0,0785537	0,074316	0,07643485	0,0797064	0,0755753	0,07764085	0,0787907	0,0770937	0,0779422	0,0700189		Cycle 314
82,9	0,0787367	0,0857054	0,08222105	0,0836773	0,0752627	0,07947	0,078323	0,0741367	0,07622985	0,0795051	0,0751912	0,07734815	0,0782187	0,0763104	0,07726455	0,0725442		Cycle 315
83	0,0783716	0,0860962	0,0822339	0,083168	0,0752724	0,0792202	0,077797	0,0735339	0,07566545	0,0786643	0,0740583	0,0763613	0,0771534	0,0752661	0,07620975	0,0747917		Cycle 316
83,1	0,0780165	0,0862766	0,08214655	0,0824288	0,0746653	0,07854705	0,0767135	0,0727847	0,0747491	0,0770701	0,0727948	0,07493245	0,0754865	0,0736998	0,07459315	0,0766616		Cycle 317
83,2	0,0770662	0,0856398	0,081353	0,0808952	0,0735464	0,0772208	0,0750046	0,071216	0,0731103	0,0752854	0,0711938	0,0732396	0,0735055	0,0715273	0,0725164	0,0781894		Cycle 318
83,3	0,0760298	0,0846967	0,08036325	0,0788876	0,0720152	0,0754514	0,0727324	0,0690739	0,07090315	0,0733622	0,0688353	0,07109875	0,0711738	0,0691057	0,07013975	0,0794053		Cycle 319
83,4	0,0755482	0,0841092	0,0798287	0,0771795	0,0705779	0,0738787	0,0702628	0,0666814	0,0684721	0,0707749	0,0662989	0,0685369	0,0683174	0,0659428	0,0671301	0,0800923		Cycle 320
83,5	0,0747158	0,0831411	0,07892845	0,0745484	0,0685328	0,0715406	0,0673052	0,0640497	0,06567745	0,067761	0,0633787	0,06556985	0,0649166	0,0627999	0,06385825	0,0802515		Cycle 321
83,6	0,0740984	0,0826889	0,07839365	0,0727846	0,0668432	0,0698139	0,0639982	0,0611324	0,0625653	0,0647882	0,0604837	0,06263595	0,0621037	0,0597106	0,06090715	0,0797056		Cycle 322
83,7	0,0732904	0,0817209	0,07750565	0,0710385	0,065165	0,06810175	0,0606361	0,0579265	0,0592813	0,0616944	0,0577246	0,0597095	0,0588149	0,0563808	0,05759785	0,0786448		Cycle 323
83,8	0,0724771	0,081081	0,07677905	0,0696842	0,0638064	0,0667453	0,0575869	0,0547786	0,05618275	0,0583533	0,054968	0,05666065	0,0559243	0,0534385	0,0546814	0,0772441		Cycle 324
83,9	0,0721209	0,0801547	0,0761378	0,0689366	0,063205	0,0660708	0,0545741	0,0519901	0,0532821	0,0557906	0,0524139	0,05410225	0,0533454	0,0507424	0,0520439	0,0752581		Cycle 325
84	0,072216	0,0795577	0,07588685	0,0696466	0,0636007	0,06662365	0,0522378	0,0496761	0,05095695	0,0537688	0,0506022	0,0521855	0,0513067	0,04888	0,05009335	0,0727323		Cycle 326
84,1	0,0718334	0,0789602	0,0753968	0,0705018	0,064444	0,0674729	0,0499104	0,0474845	0,04869745	0,0518504	0,0490031	0,05042675	0,0496698	0,0473701	0,04851995	0,0698339		Cycle 327
84,2	0,0711817	0,0782779	0,0747298	0,0717762	0,065425	0,0686006	0,0480212	0,0455189	0,04677005	0,0502059	0,0477879	0,0489969	0,048134	0,0458792	0,0470066	0,0664077		Cycle 328
84,3	0,0703512	0,0771643	0,07375775	0,0738168	0,0671376	0,0704772	0,0462767	0,0441106	0,04519365	0,0493341	0,0469243	0,0481292	0,0468581	0,044806	0,04583205	0,0630947		Cycle 329
84,4	0,0700709	0,0768929	0,0734819	0,0765355	0,0693812	0,07295835	0,0450608	0,04303	0,0440454	0,0491579	0,0468932	0,04802555	0,0464239	0,0443097	0,0453668	0,0600508		Cycle 330
84,5	0,0692405	0,0756269	0,0724337	0,0798682	0,0721016	0,0759849	0,044011	0,0420715	0,04304125	0,0489702	0,0470046	0,0479874	0,0465264	0,044376	0,0454512	0,0571424		Cycle 331
84,6	0,0682084	0,0742267	0,07121755	0,0832482	0,0751962	0,0792222	0,0435544	0,0417186	0,0426365	0,0489155	0,0472748	0,04809515	0,0470017	0,0450083	0,046005	0,054615		Cycle 332
84,7	0,0669638	0,0730431	0,07000345	0,0873648	0,0786453	0,08300505	0,043825	0,0419907	0,04290785	0,0494597	0,0478144	0,04863705	0,0482031	0,0465462	0,04737465	0,0522905		Cycle 333
84,8	0,0655911	0,0717958	0,06869345	0,091985	0,0825737	0,08727935	0,0446261	0,0429755	0,0438008	0,0506762	0,0491057	0,04989095	0,0506425	0,0492782	0,04996035	0,0507266		Cycle 334
84,9	0,0643166	0,0704722	0,0673944	0,0966955	0,0868519	0,0917737	0,0460119	0,0445185	0,0452652	0,0518712	0,0506081	0,05123965	0,054006	0,0524788	0,0532424	0,0492508		Cycle 335
85	0,0637824	0,0699494	0,0668659	0,1028204	0,0921269	0,09747365	0,0492117	0,0476075	0,0484096	0,0548164	0,0536884	0,0542524	0,0588686	0,0576819	0,05827525	0,0483975		Cycle 336
85,1	0,0637193	0,0699648	0,06684205	0,1094043	0,097949	0,10367665	0,0544084	0,0533867	0,05389755	0,0590089	0,0580237	0,0585163	0,065719	0,0647628	0,0652409	0,0481579		Cycle 337
85,2	0,0647667	0,0710573	0,067912	0,1171466	0,104556	0,1108513	0,0632834	0,0625834	0,0629334	0,0655671	0,064951	0,06525905	0,0755429	0,0751093	0,0753261	0,0485852		Cycle 338
85,3	0,067225	0,0736189	0,07042195	0,1255954	0,112288	0,1189417	0,0757063	0,0753538	0,07553005	0,0741904	0,0736955	0,07394295	0,0887803	0,0882685	0,0885244	0,0498855		Cycle 339
85,4	0,0713125	0,0780334	0,07467295	0,1350989	0,1209562	0,12802755	0,0921815	0,0919272	0,09205435	0,0852318	0,0847218	0,0849768	0,1055015	0,1049761	0,1052388	0,0519971		Cycle 340
85,5	0,0782098	0,0851743	0,08169205	0,1458472	0,1304657	0,13815645	0,1132911	0,1133089	0,1133	0,098973	0,098585	0,098779	0,1261492	0,1259267	0,12603795	0,0548112		Cycle 341
85,6	0,0873852	0,0950526	0,0912189	0,1574515	0,1409296	0,14919055	0,1389035	0,1392125	0,139058	0,1150524	0,1144931	0,11477275	0,1500928	0,1498613	0,14997705	0,0585465		Cycle 342
85,7	0,0999184	0,1084581	0,10418825	0,1705975	0,1530417	0,1618196	0,169725	0,1701596	0,1699423	0,1337581	0,1327041	0,1332311	0,1773372	0,1770546	0,1771959	0,0638166		Cycle 343
85,8	0,1157074	0,1254513	0,12057935	0,1851234	0,166178	0,1756507	0,2056283	0,2060236	0,20582595	0,1552355	0,1534635	0,1543495	0,2072356	0,2065942	0,2069149	0,0699787		Cycle 344
85,9	0,1355354	0,1465847	0,14106005	0,2011772	0,1807654	0,1909713	0,2467761	0,2466912	0,24673365	0,1789835	0,1767257	0,1778546	0,23979	0,2389167	0,23935335	0,0773249		Cycle 345
86	0,1596901	0,1716385	0,1656643	0,2187221	0,1966337	0,2076779	0,291391	0,2902958	0,2908434	0,2053461	0,2025492	0,20394765	0,2746881	0,2731398	0,27391395	0,0856782		Cycle 346
86,1	0,1880705	0,2016325	0,1948515	0,2381912	0,2143611	0,22627615	0,3378226	0,3347913	0,33630695	0,2350779	0,2313877	0,2332328	0,3116271	0,3092588	0,31044295	0,0952421		Cycle 347
86,2	0,2203533	0,2359059	0,2281296	0,2593708	0,2334615	0,24641615	0,3824822	0,3772424	0,3798623	0,2672077	0,2624654	0,26483655	0,3486192	0,3448403	0,34672975	0,1052424		Cycle 348
86,3	0,2547472	0,2733239	0,26403555	0,2817628	0,2537624	0,2677626	0,4227034	0,4145736	0,4186385	0,3014664	0,2951862	0,2983263	0,3832231	0,377763	0,38049305	0,1154872		Cycle 349
86,4	0,2890445	0,3116473	0,3003459	0,3043103	0,2745096	0,28940995	0,4560908	0,4450031	0,45054695	0,3366342	0,327841	0,3322376	0,4135783	0,4061284	0,40985335	0,1265999		Cycle 350
86,5	0,3212531	0,3483814	0,33481725	0,3260584	0,294295	0,3101767	0,4809345	0,4669286	0,47393155	0,3704199	0,3584015	0,3644107	0,4372765	0,4276432	0,43245985	0,1382652		Cycle 351
86,6	0,3490774	0,3810009	0,36503915	0,3444834	0,3115258	0,3280046	0,4956353	0,478767	0,48720115	0,4000035	0,3842509	0,3921272	0,4526634	0,4412259	0,44694465	0,1506457		Cycle 352
86,7	0,3707084	0,4075348	0,3891216	0,3585859	0,3249477	0,3417668	0,4994617	0,4802028	0,48983225	0,4234757	0,4041783	0,413827	0,4596828	0,4461744	0,4529286	0,1635616		Cycle 353
86,8	0,3854536	0,4265318	0,4059927	0,3674559	0,3336043	0,3505301	0,4920797	0,4709761	0,4815279	0,4394913	0,4165918	0,42804155	0,4572614	0,4419599	0,44961065	0,1773834		Cycle 354
86,9	0,3920749	0,4369138	0,41449435	0,3700864	0,3365416	0,353314	0,4745949	0,4517838	0,46318935	0,4471184	0,4211677	0,43414305	0,4457606	0,428851	0,4373058	0,1923353		Cycle 355
87	0,3902896	0,4379319	0,41411075	0,3662408	0,3338468	0,3500438	0,4470159	0,4233563	0,4351861	0,4459786	0,4171117	0,43154515	0,42533	0,4073333	0,41633165	0,2087727		Cycle 356
87,1	0,3806623	0,4299407	0,4053015	0,356392	0,3254258	0,3409089	0,4111682	0,3868801	0,39902415	0,4360306	0,4049698	0,4205002	0,3973957	0,3785968	0,38799625	0,2262987		Cycle 357
87,2	0,3633624	0,4133194	0,3883409	0,3405761	0,3117848	0,32618045	0,3684953	0,3444327	0,356464	0,4177797	0,3852368	0,40150825	0,3629276	0,3441302	0,3535289	0,2444675		Cycle 358
87,3	0,3387944	0,3883351	0,36356475	0,3192256	0,2927208	0,3059732	0,3208277	0,2974888	0,30915825	0,3918605	0,3587258	0,37529315	0,3233864	0,3049337	0,31416005	0,2625292		Cycle 359
87,4	0,3086214	0,3566438	0,3326326	0,2934364	0,2697528	0,2815946	0,2704706	0,2486901	0,25958035	0,3597914	0,3267758	0,3432836	0,2805925	0,2628472	0,27171985	0,2797843		Cycle 360
87,5	0,2739763	0,3194587	0,2967175	0,2638817	0,2431424	0,25351205	0,2195524	0,1997278	0,2096401	0,3230999	0,2909689	0,3070344	0,2363881	0,2198797	0,2281339	0,2951095		Cycle 361
87,6	0,2361513	0,2779224	0,25703685	0,2315449	0,2137502	0,22264755	0,1697754	0,1523943	0,16108485	0,2827975	0,2524669	0,2676322	0,1921853	0,1771033	0,1846443	0,3068882		Cycle 362
87,7	0,1966544	0,234047	0,2153507	0,1974662	0,1829755	0,19022085	0,1236006	0,1089776	0,1162891	0,2404225	0,2124547	0,2264386	0,1497665	0,1364291	0,1430978	0,314695		Cycle 363
87,8	0,1573316	0,1896522	0,1734919	0,1628362	0,151547	0,1571916	0,0826962	0,0711384	0,0769173	0,1979642	0,1728027	0,18538345	0,1107387	0,099512	0,10512535	0,3179249		Cycle 364
87,9	0,1193584	0,1465154	0,1329369	0,1289943	0,1206396	0,12481695	0,0482781	0,0396909	0,0439845	0,156746	0,1346905	0,14571825	0,0763218	0,0672514	0,0717866	0,3160906		Cycle 365
88	0,0844662	0,106314	0,0953901	0,0967646	0,0913997	0,09408215	0,0205488	0,0147599	0,01765435	0,1174239	0,0989601	0,108192	0,047175	0,0399648	0,0435699	0,3090867		Cycle 366
88,1	0,0542281	0,0705404	0,06238425	0,0678275	0,0647078	0,06626765	0,0002043	-0,0030322	-0,00141395	0,0818897	0,0669906	0,07444015	0,0237412	0,0185449	0,02114305	0,2975704		Cycle 367
88,2	0,0292273	0,0403977	0,0348125	0,0425246	0,0412033	0,04186395	-0,0129869	-0,0137664	-0,01337665	0,0509363	0,039766	0,04535115	0,0059649	0,0024857	0,0042253	0,2815823		Cycle 368
88,3	0,0102347	0,016477	0,01335585	0,0217651	0,021856	0,02181055	-0,0189853	-0,0179221	-0,0184537	0,0257599	0,0182032	0,02198155	-0,0063186	-0,0076045	-0,00696155	0,2619707		Cycle 369
88,4	-0,002683	-0,0006298	-0,0016564	0,0057861	0,0068941	0,0063401	-0,0193381	-0,0172736	-0,01830585	0,0064507	0,002026	0,00423835	-0,0131919	-0,0132555	-0,0132237	0,2387308		Cycle 370
88,5	-0,0100484	-0,011312	-0,0106802	-0,0054661	-0,0036933	-0,0045797	-0,015403	-0,012782	-0,0140925	-0,0063665	-0,0080725	-0,0072195	-0,0151836	-0,0143232	-0,0147534	0,2132691		Cycle 371
88,6	-0,0116819	-0,0154607	-0,0135713	-0,0117049	-0,0099355	-0,0108202	-0,0088863	-0,0063029	-0,0075946	-0,0132237	-0,0125249	-0,0128743	-0,0132058	-0,0115484	-0,0123771	0,1861301		Cycle 372
88,7	-0,0097954	-0,0150452	-0,0124203	-0,0142184	-0,0127404	-0,0134794	-0,0020919	0,0000514	-0,00102025	-0,0148991	-0,0125116	-0,01370535	-0,0088199	-0,0068042	-0,00781205	0,157693		Cycle 373
88,8	-0,0053404	-0,0111737	-0,00825705	-0,0135335	-0,0125046	-0,01301905	0,0034236	0,0049436	0,0041836	-0,0125199	-0,009449	-0,01098445	-0,0033885	-0,0013283	-0,0023584	0,129886		Cycle 374
88,9	0,0002834	-0,0053118	-0,0025142	-0,0104582	-0,0099328	-0,0101955	0,0071292	0,0079182	0,0075237	-0,007136	-0,0041884	-0,0056622	0,0017882	0,0035363	0,00266225	0,1038033		Cycle 375
89	0,005405	0,0009095	0,00315725	-0,0063654	-0,0063692	-0,0063673	0,0090697	0,0092684	0,00916905	-0,0011408	0,0012894	0,0000743	0,0054014	0,0067273	0,00606435	0,0796568		Cycle 376
89,1	0,0088488	0,0054991	0,00717395	-0,0027078	-0,0028407	-0,00277425	0,0095968	0,0095375	0,00956715	0,0039395	0,005557	0,00474825	0,0071177	0,0081339	0,0076258	0,0588044		Cycle 377
89,2	0,0107754	0,008576	0,0096757	0,0001792	-0,0000578	0,0000607	0,0098636	0,0097146	0,0097891	0,0076885	0,0085305	0,0081095	0,0078177	0,0088975	0,0083576	0,0419933		Cycle 378
89,3	0,0113258	0,0096705	0,01049815	0,001738	0,0014145	0,00157625	0,0099155	0,0098818	0,00989865	0,0095091	0,0098633	0,0096862	0,0082359	0,0088866	0,00856125	0,0292303		Cycle 379
89,4	0,0111546	0,0094941	0,01032435	0,0021874	0,0018955	0,00204145	0,0098956	0,0097363	0,00981595	0,0100195	0,0100148	0,01001715	0,0079844	0,0087677	0,00837605	0,0204024		Cycle 380
89,5	0,0111805	0,0096479	0,0104142	0,0022665	0,0022966	0,00228155	0,0098196	0,009754	0,0097868	0,0101612	0,0098838	0,0100225	0,0080091	0,008665	0,00833705	0,0154452		Cycle 381
89,6	0,0108541	0,0093819	0,010118	0,0021675	0,0020598	0,00211365	0,0098572	0,0096961	0,00977665	0,0101086	0,0099438	0,0100262	0,0080117	0,0085855	0,0082986	0,0135696		Cycle 382
89,7	0,0107365	0,0094864	0,01011145	0,0021407	0,0019647	0,0020527	0,0097151	0,0093345	0,0095248	0,0099239	0,0094881	0,009706	0,0077115	0,0083627	0,0080371	0,0143869		Cycle 383
89,8	0,0103219	0,0092274	0,00977465	0,0017511	0,0017449	0,001748	0,0095292	0,0090899	0,00930955	0,0097969	0,0093981	0,0095975	0,0075126	0,0082133	0,00786295	0,0165886		Cycle 384
89,9	0,0102609	0,0092083	0,0097346	0,0017212	0,0018252	0,0017732	0,0092086	0,0089804	0,0090945	0,0096336	0,0091975	0,00941555	0,0073804	0,0081599	0,00777015	0,0189232		Cycle 385
90	0,0103417	0,0093265	0,0098341	0,0016576	0,0017267	0,00169215	0,0090389	0,0089753	0,0090071	0,0093912	0,0090308	0,009211	0,0073398	0,0081479	0,00774385	0,0208479		Cycle 386
90,1	0,0103306	0,0094979	0,00991425	0,0016734	0,0018088	0,0017411	0,0090384	0,0090644	0,0090514	0,0093666	0,0090515	0,00920905	0,0075082	0,0081647	0,00783645	0,0220469		Cycle 387
90,2	0,0101799	0,0094008	0,00979035	0,0015235	0,0017835	0,0016535	0,0088727	0,0087723	0,0088225	0,0092342	0,0089527	0,00909345	0,0076945	0,0079114	0,00780295	0,0221979		Cycle 388
90,3	0,0101952	0,0094705	0,00983285	0,0012584	0,0018077	0,00153305	0,0088738	0,0085608	0,0087173	0,0089925	0,0087791	0,0088858	0,0075566	0,0078001	0,00767835	0,0215763		Cycle 389
90,4	0,0100434	0,009283	0,0096632	0,0012889	0,001743	0,00151595	0,0086793	0,0084112	0,00854525	0,008785	0,0085726	0,0086788	0,0074101	0,0076168	0,00751345	0,0202977		Cycle 390
90,5	0,010054	0,0093412	0,0096976	0,0013614	0,0018966	0,001629	0,008629	0,008511	0,00857	0,0086267	0,0086923	0,0086595	0,0074313	0,0077598	0,00759555	0,0191114		Cycle 391
90,6	0,0099051	0,0090728	0,00948895	0,0014693	0,0017685	0,0016189	0,0087097	0,0085362	0,00862295	0,0085683	0,0087153	0,0086418	0,0075361	0,0078325	0,0076843	0,0178641		Cycle 392
90,7	0,0098295	0,0089759	0,0094027	0,001584	0,0016986	0,0016413	0,0085662	0,0085264	0,0085463	0,0084956	0,0087055	0,00860055	0,0073732	0,0077675	0,00757035	0,0166737		Cycle 393
90,8	0,0102421	0,0090969	0,0096695	0,0018872	0,0019789	0,00193305	0,0083913	0,0084184	0,00840485	0,0084364	0,0086823	0,00855935	0,0071836	0,0077119	0,00744775	0,015376		Cycle 394
90,9	0,010089	0,0089049	0,00949695	0,0019274	0,0018408	0,0018841	0,00824	0,0082415	0,00824075	0,0083183	0,0086789	0,0084986	0,0070947	0,0077825	0,0074386	0,0142968		Cycle 395
91	0,00983	0,0087442	0,0092871	0,0018848	0,0017074	0,0017961	0,008275	0,0083301	0,00830255	0,0082605	0,0085847	0,0084226	0,0068677	0,0077236	0,00729565	0,0133728		Cycle 396
91,1	0,0094975	0,008391	0,00894425	0,0016593	0,0014785	0,0015689	0,0078028	0,0077807	0,00779175	0,0078147	0,0081283	0,0079715	0,0063113	0,0073299	0,0068206	0,0121203		Cycle 397
91,2	0,0093617	0,0081857	0,0087737	0,0015135	0,0012734	0,00139345	0,0075318	0,0074732	0,0075025	0,0076131	0,0077536	0,00768335	0,0059471	0,0071636	0,00655535	0,0110273		Cycle 398
91,3	0,0091361	0,0079544	0,00854525	0,0014696	0,0011328	0,0013012	0,0073861	0,0073623	0,0073742	0,0076083	0,0076941	0,0076512	0,0058769	0,0068986	0,00638775	0,0096651		Cycle 399
91,4	0,0090123	0,0076746	0,00834345	0,0015146	0,0011598	0,0013372	0,0075906	0,0076677	0,00762915	0,0076386	0,0077821	0,00771035	0,0058689	0,0069538	0,00641135	0,0090912		Cycle 400
91,5	0,0088159	0,0074431	0,0081295	0,0014158	0,001127	0,0012714	0,0075177	0,0074885	0,0075031	0,0073681	0,0074172	0,00739265	0,005531	0,0066734	0,0061022	0,0082174		Cycle 401
91,6	0,0086245	0,0072306	0,00792755	0,0011628	0,0009839	0,00107335	0,0074957	0,0075452	0,00752045	0,007533	0,0073951	0,00746405	0,0055516	0,0066818	0,0061167	0,0074255		Cycle 402
91,7	0,0085241	0,0071338	0,00782895	0,0011533	0,0010412	0,00109725	0,0078112	0,0077832	0,0077972	0,0078221	0,0076452	0,00773365	0,0058362	0,0068923	0,00636425	0,0070999		Cycle 403
91,8	0,0084006	0,0070313	0,00771595	0,0010399	0,0009462	0,00099305	0,0079873	0,0080891	0,0080382	0,0079513	0,0078751	0,0079132	0,0060971	0,0070477	0,0065724	0,0065737		Cycle 404
91,9	0,0083069	0,0069621	0,0076345	0,0010581	0,0008967	0,0009774	0,0082355	0,0083808	0,00830815	0,0080271	0,0079491	0,0079881	0,0063283	0,0072143	0,0067713	0,005909		Cycle 405
92	0,0080838	0,0068135	0,00744865	0,0009099	0,000768	0,00083895	0,0084627	0,008556	0,00850935	0,0081969	0,0079937	0,0080953	0,0065177	0,0074096	0,00696365	0,0054543		Cycle 406
92,1	0,0080022	0,0068433	0,00742275	0,0008742	0,0006286	0,0007514	0,0088591	0,0088927	0,0088759	0,00851	0,0082515	0,00838075	0,0069116	0,007524	0,0072178	0,0045706		Cycle 407
92,2	0,0077837	0,006564	0,00717385	0,0006894	0,000574	0,0006317	0,0090473	0,0088572	0,00895225	0,0084942	0,0081557	0,00832495	0,0070595	0,0076333	0,0073464	0,0036567		Cycle 408
92,3	0,0077977	0,0067495	0,0072736	0,0006786	0,0007008	0,0006897	0,0091065	0,0088156	0,00896105	0,0085097	0,0080693	0,0082895	0,0069567	0,0076185	0,0072876	0,0027009		Cycle 409
92,4	0,0080521	0,0070839	0,007568	0,0008561	0,0008441	0,0008501	0,0091297	0,0090056	0,00906765	0,0085946	0,0082641	0,00842935	0,0072343	0,0077512	0,00749275	0,0018643		Cycle 410
92,5	0,0078373	0,0070468	0,00744205	0,0006897	0,0007433	0,0007165	0,0089973	0,0087978	0,00889755	0,0085323	0,0080418	0,00828705	0,0071959	0,0076481	0,007422	0,0011737		Cycle 411
92,6	0,0081409	0,0074225	0,0077817	0,0009793	0,0011402	0,00105975	0,0092537	0,00927	0,00926185	0,0088552	0,0082083	0,00853175	0,0075058	0,0080519	0,00777885	0,0008795		Cycle 412
92,7	0,0081936	0,0075545	0,00787405	0,0011987	0,0013207	0,0012597	0,0092623	0,0093798	0,00932105	0,0089154	0,0083359	0,00862565	0,0076207	0,0081415	0,0078811	0,0007427		Cycle 413
92,8	0,0080533	0,0075379	0,0077956	0,0011712	0,0014161	0,00129365	0,0091917	0,0091409	0,0091663	0,0087261	0,0080582	0,00839215	0,0075265	0,0080887	0,0078076	0,0007264		Cycle 414
92,9	0,007867	0,0074366	0,0076518	0,001181	0,0014359	0,00130845	0,0089931	0,0089251	0,0089591	0,008484	0,0079486	0,0082163	0,0073402	0,0079082	0,0076242	0,0006908		Cycle 415
93	0,0078251	0,0073618	0,00759345	0,0013851	0,0015952	0,00149015	0,0088164	0,0087471	0,00878175	0,0083534	0,007976	0,0081647	0,0070705	0,0078372	0,00745385	0,0010013		Cycle 416
93,1	0,0077138	0,0073235	0,00751865	0,0014738	0,0017107	0,00159225	0,0084802	0,0085189	0,00849955	0,0081603	0,0078007	0,0079805	0,0067945	0,0077361	0,0072653	0,0008614		Cycle 417
93,2	0,0074687	0,0072125	0,0073406	0,0015191	0,0015822	0,00155065	0,0082005	0,0083936	0,00829705	0,0079067	0,0076396	0,00777315	0,006552	0,0075814	0,0070667	0,0010508		Cycle 418
93,3	0,0073149	0,0070958	0,00720535	0,0016917	0,0016793	0,0016855	0,0079595	0,0082064	0,00808295	0,0077499	0,0075584	0,00765415	0,0063867	0,0073479	0,0068673	0,0012217		Cycle 419
93,4	0,0070793	0,0067654	0,00692235	0,0013854	0,0016305	0,00150795	0,0075324	0,0075539	0,00754315	0,0071408	0,0069943	0,00706755	0,0057595	0,0066366	0,00619805	0,0010778		Cycle 420
93,5	0,0066467	0,0063557	0,0065012	0,0012351	0,0013261	0,0012806	0,0069429	0,0068541	0,0068985	0,0065379	0,0063396	0,00643875	0,0051772	0,0058512	0,0055142	0,0008454		Cycle 421
Name	Unknown coastal area	Unknown coastal area	Unknown coastal area	Unknown andean area	Unknown andean area	Unknown andean area	N. nitida	N. nitida	N. nitida	N. dombeyi	N. dombeyi	N. dombeyi	N. antarctica	N. antarctica	N. antarctica	N. obliqua
Tratamiento	B	B	B	B	B	B	C	C	C	B	B	B	C	C	C	D
